# Supplementary material for: Molecular Basis of Gene-Gene Interaction: Cyclic Cross-Regulation of Gene Expression and Post-GWAS Gene-Gene Interaction Involved in Atrial Fibrillation
Source: PLoS Genet. 2015 Aug 12;11(8):e1005393. doi: 10.1371/journal.pgen.1005393 (PMC4534423; doi:10.1371/journal.pgen.1005393)
Supplement: S1 Table — (XLSX) [file pgen.1005393.s002.xlsx]

## Sheet: Sheet1
Table S1. Clinical Characteristics of the Three Study Populations
Population	Sample Size	Age (years)a	Gender
			Number of males (%)
Discovery population	Cases (n=569)	64.28±14.47	345 (60.6)
	Controls (n=1,996)	51.90±14.99	1,307 (65.5)
	P	3.61×10-61	0.03
Replication I population	Cases (n=641)	68.86±13.35	372 (58)
	Controls (n=1,692)	48.98±15.69	1,008 (59.6)
	P	2.86×10-154	0.5
Replication II population	Cases (n=810)	64.86±15.37	471 (58.1)
	Controls (n=1,627)	59.20±12.07	899 (55.3)
	P	8.96×10-19	0.18
aAge of cases, age at the first diagnosis; Age of controls, age at the time of enrollment; Data for age are shown as mean ± standard deviation.
