# Supplementary material for: Molecular Basis of Gene-Gene Interaction: Cyclic Cross-Regulation of Gene Expression and Post-GWAS Gene-Gene Interaction Involved in Atrial Fibrillation
Source: PLoS Genet. 2015 Aug 12;11(8):e1005393. doi: 10.1371/journal.pgen.1005393 (PMC4534423; doi:10.1371/journal.pgen.1005393)
Supplement: S2 Table — (XLSX) [file pgen.1005393.s003.xlsx]

## Sheet: Sheet1
Table S2. Hardy-Weinberg Equilibrium Tests in Controls.
Population	rs2106261	rs2200733
Discovery Population	0.68	0.62
Replication I Population	0.05	0.02
Replication II Population	0.19	0.03
