# Supplementary material for: Molecular Basis of Gene-Gene Interaction: Cyclic Cross-Regulation of Gene Expression and Post-GWAS Gene-Gene Interaction Involved in Atrial Fibrillation
Source: PLoS Genet. 2015 Aug 12;11(8):e1005393. doi: 10.1371/journal.pgen.1005393 (PMC4534423; doi:10.1371/journal.pgen.1005393)
Supplement: S3 Table — (XLSX) [file pgen.1005393.s004.xlsx]

## Sheet: Sheet1
Table S3. Allelic Association of rs2106261 and rs2200733 with AF in the Chinese Han Population
SNP (risk allele)	Frequency of risk allele		Allelic testa		Adjust for age and genderb
	Case	Control	P value	OR (95% CI)	P value	OR (95% CI)
Discovery population
(569 cases/1,996 controls)
rs2200733 (T)	0.63	0.5	1.58×10-14	1.70 (1.48- 1.94)	5.50×10-13	1.32 (1.22-1.42)
rs2106261 (A)	0.38	0.33	3.94×10-4	1.28 ( 1.12-1.47)	2.22×10-4	1.15 (1.07-1.24)
Replication I population
(641 cases/1,692 controls)
rs2200733 (T)	0.6	0.49	1.27×10-11	1.57 (1.38-1.79)	3.17×10-10	1.27 (1.18-1.37)
rs2106261 (A)	0.38	0.33	6.52×10-4	1.26 (1.10-1.44)	3.00×10-3	1.13 (1.04-1.22)
Replication II population
810 cases/1,627 controls
rs2200733 (T)	0.61	0.51	2.02×10-10	1.48 (1.31-1.67)	7.84×10-10	1.22 (1.14-1.29)
rs2106261 (A)	0.39	0.32	7.70×10-7	1.37 (1.21-1.55)	2.83×10-7	1.18 (1.11-1.26）
Combined population
(2,020 case/5,315 control)
rs2200733(T)	0.618	0.502	2.83×10-33	1.57 (1.46-1.69)	1.59×10-28	1.26 (1.21-1.31)
rs2106261(A)	0.38	0.32	6.26×10-12	1.30 (1.21-1.40)	3.03×10-12	1.16 (1.11-1.21)
OR: odds ratio; CI: confidence interval
anominal P value and OR computed using Chi-square tests with Pearson’s 2×2 contingency tables.
bnominal P value and OR computed using multivariable logistic regression analysis including age and gender as covariates.
