# Supplementary material for: Molecular Basis of Gene-Gene Interaction: Cyclic Cross-Regulation of Gene Expression and Post-GWAS Gene-Gene Interaction Involved in Atrial Fibrillation
Source: PLoS Genet. 2015 Aug 12;11(8):e1005393. doi: 10.1371/journal.pgen.1005393 (PMC4534423; doi:10.1371/journal.pgen.1005393)
Supplement: S4 Table — (XLSX) [file pgen.1005393.s005.xlsx]

## Sheet: Sheet1
Table S4. Genotypic Association of Two SNPs with AF in the Chinese Han Populations
		Genotype testa		Adjust for age and gender b
SNP	Genetic model	P value	OR (95%CI)	P value	OR (95%CI)
Discovery population
rs2200733	Additive	8.62×10-14	N.A	5.78×10-13	1.76 (1.51-2.05)
	Dominant	5.70×10-8	2.03 (1.57-2.63)	7.57×10-7	1.44 (1.24-1.66)
	Recessive	1.97×10-12	2.01 (1.65-2.44)	1.99×10-11	1.45 (1.30-1.62)
rs2106261	Additive	1.15×10-4	N.A	2.78×10-4	1.32 (1.14-1.53)
	Dominant	0.05	1.21 (1.00-1.46)	0.05	1.11 (1.00-1.23)
	Recessive	2.48×10-5	1.74 (1.34-2.45)	4.62×10-6	1.40 (1.21-1.62)
Replication I population
rs2200733	Additive	2.19×10-11	N.A	8.73×10-10	1.65 (1.40-1.93)
	Dominant	1.50×10-6	1.81 (1.42-2.30)	2.01×10-6	1.41 (1.23-1.63)
	Recessive	2.14×10-10	1.89 (1.55-2.30)	1.79×10-7	1.37 (1.22-1.54)
rs2106261	Additive	3.43×10-3	N.A	1.00×10-3	1.25 (1.10-1.42)
	Dominant	7.51×10-3	1.29 (1.07-1.55)	0.04	1.12 (1.01-1.25)
	Recessive	4.36×10-3	1.45 (1.12-1.88)	3.00×10-3	1.26 (1.08-1.47)
Replication II population
rs2200733	Additive	6.10×10-10	N.A	3.98×10-10	1.51 (1.33-1.72)
	Dominant	9.00×10-7	1.77 (1.41-2.22)	1.59×10-6	1.33 (1.19-1.50)
	Recessive	2.15×10-8	1.68 (1.40-2.02)	9.59×10-8	1.29 (1.18-1.42)
rs2106261	Additive	7.46×10-7	N.A	3.08×10-7	1.40 (1.23-1.60)
	Dominant	3.81×10-4	1.37 (1.15-1.62)	1.24×10-4	1.19 (1.09-1.30)
	Recessive	1.13×10-6	1.86 (1.45-2.40)	1.79×10-6	1.38 (1.21-1.57)
Combined population
rs2200733	Additive	2.68×10-33	N.A	4.54×10-29	1.61 (1.48-1.75)
	Dominant	7.24×10-19	1.87 (1.62-2.15)	4.69×10-16	1.37 (1.27-1.48)
	Recessive	2.08×10-27	1.83 (1.64-2.04)	1.82×10-23	1.36 (1.28-1.45)
rs2106261	Additive	3.11×10-12	N.A	3.11×10-12	1.33 (1.23-1.45)
	Dominant	1.42×10-6	1.29 (1.16-1.43)	1.42×10-6	1.15 (1.08-1.21)
	Recessive	1.52×10-11	1.65 (1.43-1.91)	1.02×10-12	1.35 (1.24-1.46)
OR: odds ratio; CI: confidence interval
anominal P value and OR computed using Chi-square tests with Pearson’s 2×2 contingency tables.
bnominal P value and OR computed using multivariable logistic regression analysis including age and gender as covariates.
