# Supplementary material for: Molecular Basis of Gene-Gene Interaction: Cyclic Cross-Regulation of Gene Expression and Post-GWAS Gene-Gene Interaction Involved in Atrial Fibrillation
Source: PLoS Genet. 2015 Aug 12;11(8):e1005393. doi: 10.1371/journal.pgen.1005393 (PMC4534423; doi:10.1371/journal.pgen.1005393)
Supplement: S5 Table — (XLSX) [file pgen.1005393.s006.xlsx]

## Sheet: Sheet1
Table S5. Breslow-Day Test of ORs between Two Different Two-Locus Genotypes
Reference	Two-locus	PD valuea	PI valueb	PII valuec	PC valued
	genotype
GGCT	GGTT	0.04	0.11	0.37	9×10-3
GGCT	AGCC	0.02	0.6	0.49	0.07
GGCT	AGCT	0.42	0.56	0.72	0.28
GGCT	AGTT	0.03	0.03	0.03	3.07×10-4
GGCT	AACC	0.74	0.38	0.69	0.83
GGCT	AACT	0.16	0.24	0.06	0.01
GGCT	AATT	1.19×10-5	4.04×10-4	1.00×10-3	9.81×10-11
GGTT	AGCC	7.13×10-5	0.05	0.13	4.41×10-5
GGTT	AGCT	0.2	0.31	0.57	0.11
GGTT	AGTT	0.97	0.56	0.24	0.35
GGTT	AACC	0.26	0.05	0.82	0.05
GGTT	AACT	0.65	0.78	0.29	0.9
GGTT	AATT	0.01	0.04	0.01	5.26×10-5
AGCC	AGCT	3.00×10-3	0.29	0.31	6.00×10-3
AGCC	AGTT	5.06×10-5	0.01	9.00×10-3	5.84×10-7
AGCC	AACC	0.04	0.63	0.38	0.28
AGCC	AACT	1.00×10-3	0.12	0.02	8.51×10-5
AGCC	AATT	4.04×10-9	1.89×10-4	2.07×10-4	5.61×10-14
AGCT	AGTT	0.18	0.1	0.07	0.01
AGCT	AACC	0.83	0.2	0.87	0.35
AGCT	AACT	0.48	0.51	0.11	0.11
AGCT	AATT	2.21×10-4	2.00×10-3	2.00×10-3	2.46×10-8
AGTT	AACC	0.25	0.02	0.29	7.00×10-3
AGTT	AACT	0.62	0.41	0.99	0.46
AGTT	AATT	0.01	0.12	0.16	1.00×10-3
AACC	AACT	0.47	0.01	0.32	0.04
AACC	AATT	3.00×10-3	1.00×10-3	0.04	2.94×10-22
AACT	AATT	7.00×10-3	0.03	0.18	2.35×10-4
aPD value: P value in the discovery population
bPI value: P value in the replication I population
cPII value: P value in the replication II population
dPC value: P value in the combined population
