# Supplementary material for: Molecular Basis of Gene-Gene Interaction: Cyclic Cross-Regulation of Gene Expression and Post-GWAS Gene-Gene Interaction Involved in Atrial Fibrillation
Source: PLoS Genet. 2015 Aug 12;11(8):e1005393. doi: 10.1371/journal.pgen.1005393 (PMC4534423; doi:10.1371/journal.pgen.1005393)
Supplement: S6 Table — (XLSX) [file pgen.1005393.s007.xlsx]

## Sheet: Sheet1
Table S6. Sequences of Primers for PCR and Real-Time RT-PCR Analysis
SNP/gene	Reaction	Forward primer	Reverse primer
rs2106261	PCR	5’-GCC CTA GTC CAG AGA GAG CAG TC-3’	5’-TAG CTT AGC ACC CCA CAG ATA GAG-3’
rs2200733	PCR	5’-CTT GGT GGT ACT TGG GTT TTG-3’	5’-TGC ATT TAT TCA CAG GCT TCC-3’
ANF	RT-PCR	5'-ATG GAT TTC AAG AAT TTG CTG GA- 3'	5'-CGC TTC TTC ATT CGG CTC ACT G- 3'
PITX2c	RT-PCR	5’-GCC GCA GAG AAA GAT AAA AGC CA-3’	5’-CCG CCT TTG CCG CTT CTT CTT-3’
ZFHX3	RT-PCR	5’-TGT TCC AGA TCG AGA TGG GAA T-3’	5’-CTT TCC CAG ATC CTC TGA GGT TT-3’
GAPDH	RT-PCR	5’-AGT CAG CCG CAT CTT CTT-3’	5’-GCC CAA TAC GAC CAA ATCC-3’
CAV1	RT-PCR	5’-CGC GAC CCT AAA CAC CTC AA-3’	5’-TGC CGT CAA AAC TGT GTG TCC-3’
NKX2.5	RT-PCR	5’-GCC GAA AAG AAA GAG CTG TGC-3’	5’-CCT GCG CCT GCG AGA AGA GC-3’
TBX5	RT-PCR	5’-GAT TTC GGG GCA GTG ATG AC-3’	5’-TCG CTG CTG AAA GGA CTG TG-3’
KCNQ1	RT-PCR	5’-GCA AGG ATC GCG GCA GCA AC-3’	5’-CTG GTG AAG CAT GTC GGT GAT-3’
SCN1B	RT-PCR	5’-GCG CGG CAC TGG TGT CCT CA-3’	5’-GAA GGT CTC AGC GTT GGT CTC-3’
