# Supplementary material for: Molecular Basis of Gene-Gene Interaction: Cyclic Cross-Regulation of Gene Expression and Post-GWAS Gene-Gene Interaction Involved in Atrial Fibrillation
Source: PLoS Genet. 2015 Aug 12;11(8):e1005393. doi: 10.1371/journal.pgen.1005393 (PMC4534423; doi:10.1371/journal.pgen.1005393)
Supplement: S7 Table — (XLSX) [file pgen.1005393.s008.xlsx]

## Sheet: Sheet1
Table S7. Sequences of siRNAs
siRNA	Sequence
siRNA for PITX2c	GCCUGAAUAACUUGAACAATT
siRNA for ZFHX3-1	CGGACACCUUCAGAUUGUATT
siRNA for ZFHX3-2	GCGUGGAGAAGCUCAUUAUTT
siRNA for ZFHX3-3	AGAAUAUCCUGCUAGUACA
siRNA for CAV1	GCGACCCUAAACACCUCAATT
