# Supplementary material for: Molecular Basis of Gene-Gene Interaction: Cyclic Cross-Regulation of Gene Expression and Post-GWAS Gene-Gene Interaction Involved in Atrial Fibrillation
Source: PLoS Genet. 2015 Aug 12;11(8):e1005393. doi: 10.1371/journal.pgen.1005393 (PMC4534423; doi:10.1371/journal.pgen.1005393)
Supplement: S8 Table — Gender: 1 = male, 2 = female; AF: 1 = control, 2 = case. (XLSX) [file pgen.1005393.s009.xlsx]

## Sheet: Sheet1
ID	Sex	Age	AF	genotype-rs2106261	genotype-rs2200733
1	2	63	1	A G	T T
2	2	36	1	A G	C T
3	1	61	1	A G	C T
4	1	45	1	G G	C T
5	1	48	1	A A	C C
6	1	42	1	A G	C C
7	1	49	1	G G	T T
8	1	42	1	G G	T T
9	1	66	1	A G	C C
10	1	53	1	A G	T T
11	1	49	1	A G	C C
12	2	66	1	A G	T T
13	2	51	1	A G	C T
14	2	71	1	A G	C T
15	1	66	1	A G	C C
16	2	49	1	G G	C T
17	1	69	1	A G	C T
18	1	57	1	A G	C C
19	2	61	1	G G	T T
20	1	69	1	G G	T T
21	1	53	1	G G	C T
22	1	60	1	G G	C C
23	2	60	1	G G	C C
24	2	60	1	A G	T T
25	1	57	1	A G	C T
26	2	54	1	A G	C C
27	1	44	1	A G	T T
28	1	44	1	A G	T T
29	1	73	1	G G	T T
30	1	67	1	G G	C T
31	2	64	1	G G	C C
32	2	49	1	A G	C C
33	1	37	1	A A	T T
34	1	63	1	A G	T T
35	1	65	1	G G	C T
36	2	62	1	A G	T T
37	2	51	1	G G	C T
38	1	72	1	G G	C C
39	1	67	1	G G	T T
40	1	44	1	A A	C C
41	1	64	1	A G	T T
42	2	78	1	G G	C T
43	2	64	1	A A	T T
44	1	76	1	A G	C T
45	1	68	1	G G	C T
46	1	69	1	G G	T T
47	1	60	1	A A	C T
48	1	33	1	A A	C T
49	1	53	1	G G	C T
50	1	46	1	A G	C T
51	1	71	1	G G	C C
52	1	47	1	G G	T T
53	1	53	1	A G	C T
54	1	60	1	A G	C T
55	1	44	1	A G	T T
56	1	70	1	G G	C T
57	2	53	1	A G	C C
58	2	66	1	G G	C T
59	1	57	1	G G	C T
60	2	59	1	A G	C T
61	2	68	1	G G	C T
62	2	75	1	A A	C T
63	1	73	1	A G	C C
64	2	58	1	G G	C C
65	1	50	1	G G	C T
66	2	60	1	A G	C T
67	1	61	1	G G	C T
68	2	57	1	A A	C T
69	2	59	1	G G	C T
70	1	39	1	G G	C C
71	1	39	1	A G	C C
72	2	51	1	A G	C T
73	1	56	1	G G	C C
74	1	26	1	G G	C T
75	2	70	1	G G	C C
76	1	63	1	A G	C T
77	1	56	1	A A	C C
78	1	51	1	A G	C T
79	1	45	1	A G	C T
80	1	70	1	A A	C T
81	1	60	1	G G	T T
82	1	57	1	G G	C T
83	1	66	1	A G	C T
84	1	53	1	A G	C C
85	1	52	1	G G	C T
86	2	58	1	G G	C C
87	2	68	1	A G	C T
88	1	84	1	A G	C C
89	1	65	1	G G	C T
90	1	61	1	A G	T T
91	1	32	1	A G	C T
92	1	67	1	G G	T T
93	1	60	1	A G	T T
94	1	44	1	G G	C T
95	1	66	1	A G	C T
96	1	62	1	A G	C T
97	1	74	1	A G	C T
98	1	68	1	A G	T T
99	1	53	1	A G	T T
100	1	53	1	A G	T T
101	1	54	1	G G	T T
102	1	74	1	A G	C T
103	1	61	1	A G	C T
104	1	66	1	A G	T T
105	1	53	1	G G	T T
106	1	56	1	A G	C T
107	2	69	1	A G	C T
108	1	64	1	A G	T T
109	1	49	1	A G	T T
110	1	50	1	G G	T T
111	1	62	1	A G	T T
112	1	67	1	A A	C T
113	2	71	1	G G	C C
114	1	64	1	A G	C T
115	1	61	1	A A	T T
116	2	72	1	G G	C T
117	2	42	1	A G	T T
118	1	79	1	A G	C C
119	1	73	1	G G	C T
120	1	64	1	A A	C T
121	1	48	1	G G	C T
122	1	53	1	A G	C C
123	1	65	1	A A	T T
124	2	53	1	G G	C C
125	1	56	1	A A	C T
126	2	59	1	G G	C C
127	2	76	1	A A	T T
128	1	43	1	A A	C C
129	2	49	1	A G	T T
130	1	38	1	A G	C C
131	1	50	1	A G	C C
132	1	42	1	A G	C C
133	1	61	1	A G	T T
134	1	51	1	G G	C T
135	2	67	1	G G	T T
136	1	42	1	A G	T T
137	1	54	1	A A	C T
138	1	76	1	A G	C C
139	2	57	1	A G	C T
140	2	68	1	A A	C T
141	1	73	1	G G	C T
142	1	62	1	A G	T T
143	2	68	1	A G	C T
144	1	74	1	A G	C T
145	2	55	1	G G	T T
146	1	58	1	A G	T T
147	1	38	1	A G	C T
148	1	62	1	A G	C T
149	1	37	1	A G	C C
150	1	43	1	A A	C T
151	1	57	1	A A	C T
152	1	36	1	A G	C T
153	1	64	1	A G	C T
154	2	52	1	G G	C T
155	1	67	1	G G	C C
156	1	56	1	G G	T T
157	1	44	1	A A	C C
158	1	63	1	A G	T T
159	2	54	1	G G	C C
160	1	52	1	A G	C T
161	2	59	1	G G	C T
162	1	65	1	G G	C T
163	2	70	1	A G	T T
164	1	39	1	G G	C T
165	2	62	1	G G	C T
166	1	45	1	G G	C T
167	1	66	1	A G	C T
168	1	18	1	A A	C T
169	2	50	1	A G	C T
170	1	74	1	G G	C T
171	2	80	1	A G	C T
172	1	51	1	A A	C T
173	2	47	1	G G	C C
174	1	55	1	A A	C C
175	1	58	1	A G	C C
176	1	46	1	A A	C C
177	1	46	1	A G	C C
178	1	42	1	A G	C C
179	1	66	1	G G	C T
180	2	50	1	A G	T T
181	2	76	1	A G	C T
182	1	65	1	A G	C C
183	1	56	1	A G	C T
184	2	51	1	G G	C C
185	2	67	1	G G	C T
186	1	62	1	G G	T T
187	1	72	1	G G	C T
188	1	52	1	A G	C T
189	1	67	1	G G	C T
190	1	49	1	A G	C C
191	1	71	1	A G	T T
192	1	65	1	A G	C T
193	1	54	1	A G	C C
194	1	58	1	A A	T T
195	1	52	1	G G	C C
196	1	61	1	G G	C T
197	2	72	1	A A	T T
198	2	65	1	G G	C T
199	1	61	1	A A	T T
200	1	56	1	G G	C T
201	1	34	1	A A	C T
202	1	66	1	G G	C T
203	1	78	1	A A	C C
204	2	54	1	G G	T T
205	1	45	1	G G	T T
206	2	67	1	G G	C C
207	1	50	1	A G	C T
208	1	50	1	G G	C T
209	1	65	1	A G	C T
210	2	48	1	G G	C T
211	2	63	1	G G	C T
212	2	64	1	G G	C C
213	1	71	1	A G	T T
214	1	44	1	G G	T T
215	1	61	1	G G	C C
216	2	52	1	G G	C T
217	1	61	1	G G	C T
218	1	53	1	G G	C T
219	1	51	1	G G	C T
220	1	44	1	A G	C T
221	1	43	1	G G	C T
222	1	36	1	G G	C T
223	2	54	1	G G	C T
224	1	60	1	G G	C C
225	1	67	1	A G	C T
226	1	39	1	G G	T T
227	2	50	1	G G	C C
228	1	57	1	A G	C T
229	2	40	1	A G	C T
230	2	75	1	G G	C T
231	1	39	1	A G	C T
232	1	77	1	A G	C T
233	1	54	1	A G	T T
234	1	56	1	G G	C T
235	2	68	1	A G	C T
236	1	73	1	G G	T T
237	1	48	1	A A	C T
238	1	45	1	A G	T T
239	1	63	1	G G	T T
240	1	62	1	G G	C T
241	2	58	1	A G	C T
242	1	50	1	A G	C T
243	1	44	1	G G	C T
244	1	60	1	G G	C T
245	2	48	1	A G	T T
246	1	64	1	A G	C C
247	1	53	1	A A	T T
248	2	66	1	G G	C C
249	1	62	1	A G	T T
250	1	58	1	A G	C C
251	2	57	1	A G	C C
252	1	78	1	G G	C T
253	2	48	1	G G	C T
254	1	72	1	G G	T T
255	1	88	1	G G	C T
256	1	50	1	A A	T T
257	1	87	1	A G	C T
258	1	46	1	A G	T T
259	1	34	1	A A	C T
260	1	72	1	A A	C T
261	1	71	1	A G	C T
262	1	40	1	A G	C T
263	1	63	1	A G	C C
264	2	59	1	A G	C T
265	2	53	1	A G	C C
266	2	60	1	A A	T T
267	2	54	1	G G	C C
268	1	49	1	A A	C T
269	2	73	1	A A	T T
270	1	45	1	A G	C T
271	2	60	1	G G	C C
272	1	48	1	A G	T T
273	1	52	1	A G	C T
274	1	70	1	G G	T T
275	1	44	1	G G	C T
276	1	71	1	G G	C T
277	1	66	1	G G	C C
278	1	67	1	A A	C C
279	2	48	1	A G	C C
280	1	58	1	A G	C C
281	2	59	1	G G	C T
282	2	60	1	G G	C T
283	1	69	1	G G	C T
284	2	50	1	A G	C T
285	1	42	1	A G	C T
286	2	64	1	G G	C T
287	1	67	1	G G	C T
288	2	75	1	G G	T T
289	2	51	1	A A	C C
290	1	80	1	A G	C C
291	1	58	1	A G	C C
292	2	81	1	G G	C T
293	2	58	1	G G	C T
294	2	60	1	G G	C T
295	1	63	1	G G	C T
296	1	47	1	G G	C T
297	1	66	1	A G	T T
298	1	84	1	A G	C T
299	1	58	1	G G	C C
300	1	76	1	A G	C C
301	2	67	1	A G	C C
302	2	51	1	G G	C T
303	1	32	1	A G	C T
304	1	56	1	A G	C T
305	2	54	1	G G	C T
306	1	60	1	G G	C C
307	1	49	1	G G	C C
308	1	82	1	A G	C T
309	1	53	1	A G	C T
310	1	69	1	A G	C C
311	2	64	1	A G	C C
312	2	53	1	A G	T T
313	1	54	1	A G	C C
314	1	65	1	A A	C T
315	1	45	1	A G	C T
316	2	66	1	A G	C T
317	1	70	1	A G	C C
318	1	71	1	A A	C C
319	2	60	1	G G	C T
320	1	57	1	G G	C C
321	2	52	1	A G	C T
322	1	59	1	G G	T T
323	2	67	1	A G	C T
324	1	58	1	G G	C C
325	1	73	1	G G	C T
326	2	56	1	A G	T T
327	2	60	1	A G	C T
328	2	60	1	A G	C T
329	1	65	1	G G	T T
330	2	63	1	G G	C T
331	1	79	1	A G	C T
332	1	53	1	G G	T T
333	2	72	1	G G	C T
334	1	59	1	G G	T T
335	2	70	1	A G	C T
336	2	56	1	A A	C T
337	2	63	1	G G	C T
338	2	66	1	G G	C T
339	1	60	1	A G	C T
340	1	57	1	G G	T T
341	1	76	1	G G	C T
342	1	46	1	G G	C T
343	2	63	1	G G	C T
344	2	70	1	A G	C T
345	2	45	1	A G	C C
346	1	63	1	G G	T T
347	1	42	1	A A	C T
348	1	50	1	A G	C T
349	1	49	1	G G	C T
350	2	61	1	A G	T T
351	1	66	1	G G	C T
352	1	65	1	G G	C T
353	1	60	1	G G	C T
354	1	54	1	A A	T T
355	2	56	1	A G	C T
356	1	51	1	G G	C T
357	1	60	1	A A	C T
358	1	52	1	A G	C T
359	1	82	1	A A	C T
360	1	55	1	G G	C T
361	1	41	1	G G	C T
362	1	66	1	A G	T T
363	2	58	1	A A	T T
364	2	46	1	G G	C C
365	1	66	1	G G	C C
366	1	57	1	A G	T T
367	1	48	1	A A	C T
368	1	48	1	A G	T T
369	1	52	1	A G	C T
370	1	62	1	A G	T T
371	1	65	1	G G	C T
372	2	68	1	G G	C T
373	1	52	1	G G	C C
374	1	48	1	G G	C T
375	1	65	1	A A	C T
376	1	68	1	A G	C T
377	2	62	1	A G	C C
378	1	60	1	A G	C T
379	1	43	1	A G	C T
380	1	76	1	G G	T T
381	2	80	1	A A	C T
382	2	72	1	G G	C T
383	1	60	1	A G	T T
384	1	43	1	G G	C T
385	2	62	1	G G	C T
386	2	72	1	A G	T T
387	2	68	1	G G	T T
388	1	57	1	A A	T T
389	2	58	1	G G	C C
390	1	42	1	A A	C T
391	1	60	1	G G	T T
392	1	50	1	A A	C T
393	1	50	1	A G	C T
394	1	77	1	A G	C C
395	1	48	1	A G	C C
396	2	58	1	A G	C C
397	2	70	1	G G	C T
398	1	53	1	G G	T T
399	1	68	1	A G	C C
400	2	61	1	A G	T T
401	1	63	1	A G	T T
402	1	46	1	A A	T T
403	1	61	1	G G	C T
404	1	40	1	G G	C T
405	1	42	1	G G	C T
406	1	59	1	A G	C T
407	1	64	1	G G	C T
408	1	51	1	G G	C C
409	1	70	1	A G	C T
410	1	78	1	A G	T T
411	1	39	1	A G	C T
412	2	67	1	G G	T T
413	2	50	1	G G	C T
414	1	51	1	A A	C T
415	1	61	1	G G	C C
416	1	45	1	A G	C C
417	2	63	1	A G	T T
418	1	60	1	A G	C T
419	1	50	1	G G	C T
420	1	50	1	G G	C C
421	1	42	1	G G	T T
422	2	54	1	G G	C C
423	1	44	1	G G	C T
424	1	50	1	A G	C T
425	1	16	1	A G	C C
426	1	73	1	A A	C T
427	1	62	1	A G	C T
428	2	47	1	A G	C T
429	1	68	1	A G	C C
430	1	52	1	G G	C C
431	1	60	1	G G	C C
432	2	68	1	A G	C T
433	1	48	1	G G	C T
434	1	75	1	G G	C T
435	1	45	1	G G	C T
436	1	60	1	G G	T T
437	1	63	1	A A	C T
438	1	68	1	G G	C T
439	1	55	1	A A	C T
440	1	51	1	A G	C C
441	1	31	1	A G	C T
442	2	40	1	A G	C C
443	1	63	1	G G	C T
444	1	53	1	A G	C C
445	1	47	1	A G	C T
446	2	58	1	A A	T T
447	1	53	1	A G	C C
448	1	56	1	A G	C C
449	1	68	1	G G	C T
450	1	45	1	A G	T T
451	1	64	1	G G	T T
452	2	50	1	G G	C T
453	2	78	1	A A	T T
454	1	53	1	G G	C T
455	1	51	1	G G	T T
456	1	65	1	G G	C T
457	2	47	1	A G	C T
458	1	54	1	A A	C C
459	1	57	1	A G	T T
460	1	42	1	A G	C T
461	1	44	1	G G	T T
462	2	64	1	A G	C T
463	2	76	1	A G	T T
464	1	61	1	A G	C T
465	2	61	1	G G	T T
466	2	78	1	G G	C C
467	1	50	1	A G	C T
468	2	70	1	A G	C T
469	1	40	1	G G	C C
470	1	40	1	A G	C C
471	2	60	1	A G	C C
472	1	68	1	A G	C T
473	2	67	1	A G	C C
474	2	58	1	A G	C T
475	1	62	1	A G	C T
476	2	57	1	A G	C T
477	1	71	2	A G	T T
478	1	90	2	A G	T T
479	2	82	2	A G	C T
480	2	84	2	A G	T T
481	2	76	2	A G	C T
482	1	84	2	A G	C T
483	1	80	2	A A	C T
484	1	82	2	A G	C T
485	1	79	2	A G	C T
486	2	85	2	A G	T T
487	1	80	2	A G	T T
488	1	80	2	A G	C T
489	2	90	2	G G	T T
490	1	85	2	G G	C T
491	1	78	2	G G	T T
492	1	81	2	A G	C T
493	1	77	2	G G	T T
494	1	84	2	G G	C T
495	1	77	2	A G	T T
496	1	71	2	A A	T T
497	1	72	2	A G	T T
498	1	75	2	A G	T T
499	1	72	2	A G	T T
500	2	68	2	G G	C T
501	2	69	2	A A	T T
502	1	50	2	A G	C T
503	2	74	2	A A	C T
504	1	64	2	G G	C T
505	2	87	2	A G	T T
506	1	64	2	A A	C T
507	1	48	2	A G	C T
508	2	70	2	G G	C T
509	1	80	2	G G	C C
510	1	67	2	A G	C T
511	2	26	2	G G	C C
512	1	66	2	A G	C T
513	1	73	2	A G	T T
514	2	38	2	A G	C T
515	1	63	2	A G	T T
516	2	70	2	G G	C T
517	1	75	2	A G	C T
518	1	72	2	A G	T T
519	1	55	2	G G	C T
520	1	75	2	G G	C C
521	2	57	2	G G	C C
522	1	44	2	A A	T T
523	1	35	2	A A	C T
524	1	63	2	A A	T T
525	2	72	2	G G	C T
526	1	65	2	A A	C T
527	1	70	2	A A	T T
528	2	76	2	A G	T T
529	2	69	2	G G	T T
530	1	77	2	G G	C C
531	1	60	2	A G	C T
532	1	85	2	A A	C T
533	1	52	2	G G	C C
534	2	81	2	A G	T T
535	2	39	2	A G	C T
536	2	73	2	A G	C T
537	1	51	2	G G	C T
538	2	82	2	G G	C T
539	1	70	2	A A	C T
540	2	80	2	G G	C C
541	1	78	2	A G	C C
542	2	68	2	A G	C C
543	2	64	2	A G	C T
544	2	68	2	A G	C T
545	2	59	2	A G	C T
546	2	52	2	A A	C C
547	2	38	2	G G	C T
548	1	50	2	G G	T T
549	2	75	2	A G	T T
550	2	67	2	G G	C T
551	1	33	2	A G	T T
552	1	46	2	A A	T T
553	1	69	2	G G	C C
554	2	57	2	G G	C T
555	1	58	2	G G	C C
556	2	62	2	A G	T T
557	1	75	2	A G	T T
558	1	81	2	A G	C T
559	2	34	2	G G	C T
560	1	78	2	A G	T T
561	1	63	2	G G	T T
562	1	76	2	A G	T T
563	1	68	2	G G	T T
564	1	68	2	A G	C T
565	2	51	2	A G	T T
566	2	39	2	A G	T T
567	1	74	2	A G	C T
568	2	68	2	A G	C T
569	1	85	2	A G	C C
570	1	68	2	A A	C T
571	2	47	2	G G	T T
572	1	72	2	A A	C C
573	2	58	2	A A	T T
574	1	42	2	G G	C T
575	2	59	2	G G	C T
576	1	63	2	G G	T T
577	2	73	2	G G	C T
578	1	63	2	A A	T T
579	2	40	2	G G	T T
580	1	69	2	A G	T T
581	1	58	2	A G	T T
582	1	77	2	A G	C C
583	1	80	2	A G	T T
584	1	63	2	A G	T T
585	1	57	2	A G	C T
586	2	77	2	G G	C T
587	1	29	2	A A	C T
588	1	50	2	G G	T T
589	2	72	2	A G	C C
590	1	60	2	A A	T T
591	2	49	2	A G	T T
592	1	59	2	A G	T T
593	1	80	2	G G	C T
594	2	73	2	A A	T T
595	2	77	2	A A	T T
596	2	82	2	G G	T T
597	2	64	2	G G	T T
598	1	78	2	A A	C T
599	1	54	2	A A	T T
600	1	54	2	A A	C T
601	1	58	2	A A	C T
602	1	46	2	G G	C T
603	1	73	2	G G	T T
604	1	57	2	A A	C T
605	2	38	2	A G	T T
606	2	56	2	G G	C T
607	2	65	2	A A	T T
608	2	42	2	A G	C T
609	1	45	2	A G	C T
610	2	70	2	G G	C T
611	1	65	2	G G	T T
612	2	33	2	A G	T T
613	1	51	2	A G	C T
614	1	67	2	A G	T T
615	1	74	2	G G	C T
616	1	42	2	G G	C C
617	2	67	2	G G	C T
618	1	56	2	A G	C T
619	1	28	2	A G	C T
620	2	67	2	G G	C T
621	2	39	2	G G	C C
622	2	44	2	A A	C T
623	1	51	2	A A	C T
624	1	48	2	G G	C C
625	1		2	A A	T T
626	1		2	A G	C C
627	1		2	A A	T T
628	1		2	A G	C T
629	1	80	1	G G	C T
630	2	60	1	A G	T T
631	1	82	1	G G	T T
632	1	54	1	A G	C T
633	1	33	1	G G	C T
634	1	47	1	A G	T T
635	1	55	1	G G	C T
636	1	44	1	G G	C T
637	1	62	1	A G	C C
638	1	78	1	G G	T T
639	2	49	1	G G	C C
640	1	51	1	A G	C T
641	2	56	1	G G	C C
642	1	79	1	G G	T T
643	1	53	1	A G	C T
644	1	57	1	A G	C T
645	1	58	1	G G	T T
646	2	68	1	A G	C T
647	2	65	1	G G	T T
648	2	64	1	G G	C T
649	2	59	1	A G	C T
650	1	64	1	A G	C T
651	1	74	1	A G	C T
652	2	65	1	G G	C T
653	1	56	1	A G	C T
654	1	77	1	A G	C T
655	1	38	1	A A	C T
656	1	66	1	A G	C T
657	1	76	1	A A	C T
658	1	48	1	G G	C T
659	1	75	1	A G	C C
660	1	73	1	A G	C T
661	1	51	1	G G	T T
662	1	47	1	G G	C T
663	2	67	1	G G	C C
664	2	74	1	A G	C T
665	2	74	1	A A	C T
666	1	49	1	G G	C T
667	1	53	1	G G	C T
668	1	60	1	G G	T T
669	2	73	1	A G	C T
670	2	68	1	G G	C C
671	1	71	1	A G	C C
672	2	74	1	A A	T T
673	1	47	1	A A	T T
674	1	63	1	G G	C T
675	2	67	1	G G	C T
676	1	62	1	A G	C C
677	2	67	1	A G	C T
678	1	40	1	G G	C C
679	1	40	1	G G	T T
680	2	59	1	A G	T T
681	1	74	1	G G	C C
682	1	75	1	A G	C C
683	1	63	1	A G	C C
684	1	51	1	A G	T T
685	2	64	1	G G	C T
686	1	68	1	A G	C T
687	1	57	1	A A	C T
688	1	75	1	A G	T T
689	2	47	1	G G	T T
690	1	68	1	A G	T T
691	1	74	1	A G	C C
692	2	68	1	G G	C C
693	1	76	1	G G	C T
694	2	46	1	A G	C T
695	1	53	1	G G	T T
696	1	55	1	A G	C T
697	1		2	A G	C T
698	1	60	1	A G	C T
699	1	67	1	G G	C T
700	2	71	1	A G	C T
701	1	53	1	G G	T T
702	2	50	1	A G	C C
703	1	70	1	A G	T T
704	1	51	1	G G	C C
705	1	72	1	G G	T T
706	1	74	1	G G	C T
707	1	75	1	G G	C T
708	1	44	1	A G	C T
709	1	58	1	A A	C C
710	1	73	1	G G	C T
711	2	60	1	A G	C C
712	1	60	1	A G	T T
713	2	56	1	A G	T T
714	1	71	1	A G	C C
715	1	55	1	G G	C C
716	1	50	1	G G	C T
717	2	58	1	A G	C C
718	1	69	1	G G	C T
719	2	47	1	A G	T T
720	1	56	1	A G	T T
721	1	58	1	A G	C T
722	2	79	1	A G	T T
723	1	58	1	G G	C T
724	1	61	1	G G	T T
725	2	73	1	G G	C T
726	1	56	1	A G	T T
727	2	44	1	A G	T T
728	1	50	1	A G	T T
729	1	51	1	A G	C C
730	1	52	1	A G	C T
731	1	67	1	G G	C C
732	2	63	1	A G	C C
733	2	56	1	A A	C T
734	2	62	1	A G	T T
735	2	66	1	G G	C T
736	2	77	1	G G	T T
737	1	63	1	A G	C T
738	1	84	1	G G	C C
739	2	51	1	G G	C T
740	1	83	1	A G	T T
741	1	55	1	G G	C T
742	2	54	1	A G	C C
743	1	49	1	G G	C T
744	2	76	1	A G	C C
745	1	63	1	G G	T T
746	2	60	1	A G	T T
747	1	60	1	G G	C T
748	2	69	1	A G	T T
749	2	50	1	A G	C C
750	1	72	1	A G	T T
751	2	55	1	G G	C T
752	2	74	1	G G	C T
753	1	57	1	A A	C T
754	1	71	1	A G	T T
755	2	64	1	A G	C C
756	1	64	1	A G	C T
757	1	45	1	G G	T T
758	2	67	1	A G	C C
759	1	49	1	G G	T T
760	2	59	1	G G	C C
761	2	74	1	A A	C T
762	2	61	1	A G	C T
763	2	68	1	A A	T T
764	2	58	1	A G	T T
765	2	52	1	G G	C T
766	2	52	1	G G	C C
767	2	59	1	A G	T T
768	1	74	1	A A	C T
769	1	60	1	G G	C T
770	1	59	1	A A	T T
771	2	66	1	G G	T T
772	1	57	1	G G	C C
773	2	71	1	G G	C C
774	1	64	1	G G	C T
775	2	62	1	G G	C T
776	1	53	1	A G	C T
777	1	73	1	G G	C T
778	1	66	1	A A	C T
779	2	67	1	A G	T T
780	2	69	1	A G	C C
781	2	48	1	G G	C T
782	2	67	1	A A	C T
783	2	56	1	A G	C T
784	2	56	1	A G	T T
785	2	75	1	G G	T T
786	1	56	1	G G	T T
787	2	61	1	A G	C T
788	2	52	1	G G	C C
789	1	60	1	G G	C T
790	2	55	1	G G	C T
791	1	49	1	A G	T T
792	2	61	1	A G	C C
793	2	51	1	A A	T T
794	1	60	1	G G	C T
795	1	66	1	A G	C C
796	1	49	1	A G	C T
797	1	65	2	G G	T T
798	1	81	2	G G	T T
799	1	72	2	G G	C T
800	2	35	2	A A	T T
801	2	70	2	A A	C T
802	1		2	G G	T T
803	1	77	2	G G	T T
804	1	56	2	G G	C T
805	2	53	2	A G	C C
806	1	38	2	A G	C T
807	2	55	2	A G	C T
808	2	31	2	A A	C C
809	2	66	2	A G	T T
810	1		2	G G	C C
811	2	56	2	A G	T T
812	2	58	2	G G	C T
813	1	80	2	A G	T T
814	2	81	2	A G	C T
815	2	74	2	G G	T T
816	1	61	2	G G	C T
817	2	76	2	A G	T T
818	1	68	2	A G	C T
819	1	82	2	A G	T T
820	2	90	2	A A	C T
821	1	86	2	G G	T T
822	1	74	2	G G	C T
823	1	83	2	G G	C C
824	1	60	2	G G	T T
825	1	68	2	G G	T T
826	2	69	2	A G	T T
827	2	57	2	G G	C T
828	2	80	2	A A	C T
829	1	60	2	G G	T T
830	2	74	2	A G	T T
831	1	77	2	A G	T T
832	2	70	2	G G	T T
833	2	59	2	G G	C C
834	2	76	2	G G	C T
835	2	37	2	A A	T T
836	2	64	2	G G	C T
837	2	73	2	A A	T T
838	2	78	2	G G	T T
839	1	89	2	A A	C T
840	1	73	2	G G	C T
841	2	74	2	A A	T T
842	2	84	2	G G	C C
843	1	65	2	G G	C T
844	2	60	2	A A	T T
845	1	52	2	A A	C T
846	1	59	2	G G	T T
847	1	72	2	G G	C T
848	2	50	2	A A	T T
849	2	88	2	A G	C T
850	2	63	2	A G	C T
851	2	69	2	A G	T T
852	2	44	2	G G	T T
853	1	80	2	A G	C T
854	1	78	2	G G	C T
855	1	79	2	G G	C T
856	1	55	2	A A	T T
857	1	56	2	A G	C T
858	1	38	2	G G	T T
859	1	54	2	G G	C T
860	2	42	2	A G	T T
861	2	33	2	A A	T T
862	1	85	2	G G	T T
863	2	45	2	G G	T T
864	2	85	2	G G	C T
865	1	71	2	A A	C C
866	1	67	2	G G	C T
867	1	66	2	G G	C C
868	2	76	2	A A	C C
869	1	72	2	G G	C T
870	2	84	2	A G	T T
871	1	45	2	G G	T T
872	1	40	2	A G	C T
873	1	85	2	G G	T T
874	1	62	2	A G	T T
875	1	75	2	A G	C T
876	1	85	2	G G	T T
877	2	77	2	A G	T T
878	2	48	2	A G	C T
879	1	42	2	G G	T T
880	2	56	2	A A	T T
881	1	68	2	A G	C C
882	2	80	2	A G	C T
883	2	70	2	G G	T T
884	1	75	2	A A	C C
885	1	77	1	A G	C T
886	1	42	1	A G	C T
887	2	54	1	G G	T T
888	1	58	1	A G	C C
889	1	81	1	A G	C T
890	1	53	1	A G	C C
891	2	64	1	A A	C T
892	1	54	1	A A	C T
893	1	69	1	A G	C T
894	2	54	1	G G	C T
895	1	43	1	G G	C C
896	1	78	1	A G	C T
897	1	56	1	A G	C T
898	2	50	1	G G	T T
899	1	64	1	G G	C T
900	2	75	1	A G	C T
901	1	53	1	G G	C C
902	1	75	1	A G	C T
903	1	51	1	A A	C C
904	1	51	1	A G	C C
905	1	45	1	A G	T T
906	1	32	1	A G	T T
907	1	35	1	G G	C T
908	1	49	1	A G	C T
909	1	70	1	G G	C T
910	1	38	1	A A	C T
911	1	53	1	G G	T T
912	1	42	1	G G	C T
913	2	73	1	G G	C C
914	1	37	1	G G	C T
915	1	73	1	G G	C T
916	1	53	1	A G	T T
917	1	53	1	A G	C C
918	1	56	1	A G	T T
919	1	74	1	G G	T T
920	1	52	1	G G	T T
921	1	50	1	A A	C C
922	1	62	1	G G	T T
923	1	43	1	G G	C T
924	1	73	1	A G	T T
925	2	65	1	A G	T T
926	1	67	1	A A	C T
927	1	50	1	A G	C C
928	1	42	1	A G	C T
929	1	76	1	G G	C T
930	1	69	1	A G	C T
931	1	52	1	A A	C T
932	2	51	2	A G	T T
933	2	54	2	A G	T T
934	2	70	2	A G	T T
935	1	69	1	G G	C C
936	1	71	2	A G	C T
937	2	59	2	G G	C T
938	2	60	2	G G	C C
939	1	76	1	G G	C C
940	1	64	2	A G	C T
941	1	55	2	A G	C T
942	1	72	2	G G	C C
943	1		2	G G	C T
944	2	75	2	A G	C T
945	2	71	2	G G	C C
946	2	65	2	A G	C T
947	1	42	2	A A	T T
948	1	53	2	A G	T T
949	1	56	2	A A	T T
950	1	60	2	A G	C T
951	2	55	2	A G	T T
952	1	67	2	A G	C T
953	1	43	2	G G	T T
954	1	76	2	G G	C T
955	2	62	2	G G	T T
956	2	72	2	G G	T T
957	2	63	2	A A	T T
958	2	68	2	A A	T T
959	2	74	2	A G	T T
960	1	29	2	A G	T T
961	2	64	2	G G	C T
962	1	29	2	A A	C T
963	1	62	2	A G	T T
964	1	45	2	G G	T T
965	2	77	2	G G	T T
966	1	38	2	A G	T T
967	1	60	2	G G	T T
968	2	43	2	G G	C T
969	1	63	2	G G	T T
970	1	38	2	G G	T T
971	2	70	2	A A	C T
972	2	60	2	G G	T T
973	1	62	2	G G	T T
974	1	50	2	A G	T T
975	2	65	2	A G	C T
976	2	57	2	A G	C T
977	1	78	2	A A	C C
978	1	84	2	A G	C T
979	1	62	2	A G	C T
980	2	76	2	G G	C T
981	1	49	2	G G	T T
982	1	56	2	A A	T T
983	2	48	2	A A	T T
984	1	63	2	A A	T T
985	1	51	2	A A	T T
986	1	41	2	G G	T T
987	1	50	2	G G	T T
988	2	76	2	A G	T T
989	1	73	2	G G	C T
990	1	58	2	G G	T T
991	2	60	2	A A	C C
992	1	69	2	A G	C T
993	2	66	2	G G	T T
994	2	68	2	A G	C T
995	1	61	2	A G	T T
996	1	69	2	A A	C T
997	1	54	2	G G	C T
998	1		2	A G	C T
999	1	64	2	A G	C T
1000	1	71	2	A G	T T
1001	2	53	2	A G	T T
1002	1	55	2	G G	C T
1003	1	54	2	G G	T T
1004	1	64	2	A A	T T
1005	1	31	2	A G	C C
1006	1	47	2	A G	C C
1007	1	55	2	G G	C T
1008	1	35	2	A G	T T
1009	1	64	2	A G	C C
1010	1	42	2	A G	T T
1011	1	53	2	A G	T T
1012	1	57	2	A A	T T
1013	1	60	2	G G	C T
1014	1	55	2	G G	T T
1015	1	30	2	A A	T T
1016	1	55	2	G G	C C
1017	1	45	2	G G	T T
1018	2	71	2	A G	C T
1019	1	61	2	A G	C T
1020	2	54	2	A G	T T
1021	1	49	2	G G	C T
1022	2	41	2	A G	T T
1023	1	67	2	A G	C T
1024	1	63	2	A G	C C
1025	1	37	2	A G	C T
1026	1		2	G G	C C
1027	2	60	2	A G	C T
1028	2	70	2	A G	C T
1029	1	39	2	G G	T T
1030	1	52	2	A G	C T
1031	1	56	2	A G	C T
1032	2	64	2	A G	T T
1033	1		2	A G	C T
1034	1	48	2	A G	C T
1035	1	46	2	A G	C T
1036	1	66	2	G G	C C
1037	1	72	2	G G	C C
1038	1	59	2	G G	C T
1039	2	46	2	A A	T T
1040	1	55	2	A A	T T
1041	1	49	2	A G	T T
1042	1	57	2	G G	C T
1043	1		2	A G	C C
1044	2	67	2	A G	C T
1045	2	43	2	G G	T T
1046	2	52	2	A G	T T
1047	1		2	G G	C C
1048	2	58	2	A G	C T
1049	1		2	A A	C T
1050	1	56	2	A A	C T
1051	1	69	2	G G	T T
1052	1	56	2	A G	C T
1053	1	71	2	A A	T T
1054	1	50	2	A G	T T
1055	2	76	2	A G	T T
1056	2	54	2	A G	C T
1057	1	64	2	A A	T T
1058	1	60	2	G G	T T
1059	2	64	2	G G	T T
1060	1	50	2	A G	T T
1061	1	41	2	A A	T T
1062	2	52	2	G G	T T
1063	1		2	A G	T T
1064	2	65	2	A A	T T
1065	1	65	2	A A	T T
1066	2	44	2	A G	T T
1067	2	60	2	A G	C T
1068	1	65	2	G G	C T
1069	1	70	2	A G	C C
1070	1	80	2	A G	T T
1071	1	50	2	G G	C T
1072	1	65	2	G G	C T
1073	2	60	2	A A	C T
1074	1	60	2	A G	C C
1075	1	60	2	G G	T T
1076	2	50	2	A G	T T
1077	2	60	2	G G	C T
1078	1	62	2	A G	T T
1079	1	65	2	A G	C T
1080	2	60	2	G G	C T
1081	1	45	2	A A	C T
1082	1	65	2	A G	T T
1083	1	60	2	A G	C T
1084	1	60	2	G G	C T
1085	2	60	2	A G	T T
1086	1	52	2	G G	C C
1087	2	65	2	A G	C T
1088	1	80	2	A G	C T
1089	2	45	2	G G	C T
1090	1	60	2	A G	C T
1091	2	65	2	G G	C T
1092	2	65	2	G G	T T
1093	2	60	2	G G	C T
1094	1	80	2	A G	C T
1095	1	80	2	A G	T T
1096	2	80	2	A G	C T
1097	2	80	2	G G	C C
1098	1		2	A G	T T
1099	1		2	G G	C C
1100	2	76	2	G G	C T
1101	1	75	2	A G	C T
1102	1	76	2	A G	T T
1103	1	71	2	A G	T T
1104	1	65	2	A G	T T
1105	2	56	2	A A	T T
1106	1	61	2	G G	C T
1107	1	64	2	A G	T T
1108	1		2	G G	T T
1109	1		2	A G	T T
1110	1		2	G G	C T
1111	1		2	A G	C T
1112	1		2	G G	T T
1113	1		2	A G	T T
1114	1	84	2	G G	C T
1115	1	62	2	G G	T T
1116	2	71	2	A G	C T
1117	1	80	2	G G	C T
1118	1	70	2	G G	C C
1119	1	73	2	G G	T T
1120	1	90	2	G G	C C
1121	1	55	2	G G	C C
1122	2	54	2	G G	C T
1123	1	65	2	A G	C T
1124	2	72	2	A G	C T
1125	2	41	2	A A	C C
1126	2	70	2	A G	C T
1127	2	80	2	G G	T T
1128	2	85	2	G G	C T
1129	1	75	2	A G	C T
1130	2	77	2	G G	C T
1131	1	83	2	A G	C T
1132	2	75	2	G G	C T
1133	2	67	2	G G	C T
1134	1	85	2	G G	C C
1135	1	86	2	G G	C T
1136	1	65	2	A G	C C
1137	1	76	2	A G	C T
1138	2	75	2	A G	C T
1139	1	73	2	A G	T T
1140	2	72	2	G G	C T
1141	2	76	2	G G	C T
1142	1	64	2	A A	C T
1143	1	78	2	G G	C C
1144	1		2	A G	C C
1145	1	45	2	G G	T T
1146	2	72	2	G G	C T
1147	1	80	2	A G	C C
1148	1	78	2	A A	C C
1149	2	87	2	G G	C C
1150	2	73	2	G G	C C
1151	1	70	2	A G	C T
1152	1	38	2	G G	C T
1153	1	60	2	A A	C T
1154	1	78	2	G G	T T
1155	2	82	2	A G	C T
1156	1	78	2	G G	C T
1157	1	84	2	G G	C C
1158	1	85	2	A A	C T
1159	1	81	2	G G	T T
1160	1	69	2	G G	C C
1161	1	73	2	G G	C T
1162	2	77	2	G G	T T
1163	1	77	2	A G	C T
1164	1	76	2	A A	C C
1165	2	26	2	A G	C T
1166	2	89	2	A G	C T
1167	1	76	2	A G	C T
1168	2	94	2	A G	C T
1169	2	79	2	G G	C T
1170	2	83	2	A G	T T
1171	1	79	2	G G	C T
1172	2	77	2	A G	C T
1173	2	73	2	G G	C T
1174	1	79	2	A G	T T
1175	2	81	2	A A	T T
1176	1	77	2	G G	C T
1177	1	70	2	A G	C T
1178	2	83	2	A A	C C
1179	2	62	2	G G	C T
1180	2	82	2	G G	C C
1181	2	64	2	G G	T T
1182	1	74	2	A G	C T
1183	1	78	2	A G	T T
1184	2	73	2	G G	C T
1185	1	86	2	G G	C T
1186	1	76	2	A G	C T
1187	2	76	2	A A	C C
1188	2	75	2	A G	C T
1189	1	70	2	A G	C T
1190	2	79	2	G G	C T
1191	2	82	2	G G	C T
1192	1	83	2	A G	T T
1193	1	75	2	A A	C T
1194	2	76	2	G G	C T
1195	2	78	2	A A	C T
1196	2	64	2	G G	T T
1197	2	78	2	A G	C T
1198	2	73	2	A G	T T
1199	1	80	2	G G	C T
1200	1	86	2	A A	C T
1201	1	58	2	G G	C T
1202	2	66	2	A G	C T
1203	1	71	2	A G	C T
1204	2	77	2	A G	C T
1205	1	60	2	G G	C T
1206	2	79	2	G G	C T
1207	1	71	2	G G	T T
1208	1	78	2	A G	C T
1209	1	77	2	G G	C C
1210	2	80	2	G G	T T
1211	2	66	2	A G	T T
1212	1	75	2	A A	C T
1213	1	76	2	A G	T T
1214	1	83	2	G G	C T
1215	1	40	2	A G	T T
1216	1	88	2	G G	T T
1217	2	60	2	G G	T T
1218	2	47	2	G G	C T
1219	2	40	2	G G	C T
1220	1	47	2	A G	C T
1221	1	64	2	G G	C T
1222	2	11	2	A G	T T
1223	1	47	2	A A	C T
1224	1	64	2	G G	T T
1225	2	59	2	A G	C C
1226	1	54	2	A G	T T
1227	1	44	2	G G	C T
1228	2	68	2	A G	T T
1229	1	74	2	A A	C T
1230	2	28	2	A A	C T
1231	1		2	G G	T T
1232	1		2	A A	C T
1233	1		2	G G	C C
1234	1	48	2	G G	C C
1235	1	86	2	G G	C C
1236	1	70	2	A G	T T
1237	1	46	2	A A	T T
1238	2	62	2	G G	T T
1239	1	37	2	G G	T T
1240	1	31	2	A G	T T
1241	1	66	2	A A	T T
1242	2	56	2	A A	C T
1243	1	91	2	G G	T T
1244	1	67	2	A G	C T
1245	1	25	2	A G	C C
1246	1	74	2	G G	C T
1247	2	68	2	G G	C C
1248	2	71	2	A G	C C
1249	1	60	2	A G	C T
1250	1	63	2	A G	C T
1251	2	69	2	A G	C T
1252	1	74	2	G G	C T
1253	2	76	2	A G	C T
1254	2	55	2	G G	C T
1255	1	32	2	A A	C T
1256	2	80	2	G G	C T
1257	2	42	2	G G	T T
1258	1	55	2	G G	C C
1259	2	45	2	A G	C T
1260	2		2	G G	C T
1261	2		2	A G	C T
1262	2	49	1	G G	T T
1263	2	61	1	G G	C T
1264	1	32	1	G G	C T
1265	2	37	1	A G	C C
1266	2	24	1	G G	C T
1267	1	26	1	A G	T T
1268	1	38	1	A G	T T
1269	1	71	1	A G	C T
1270	2	24	1	G G	C C
1271	1	76	1	G G	C T
1272	1	55	1	A G	C T
1273	1	54	1	A G	C T
1274	1	52	1	A G	T T
1275	1	64	1	A G	C T
1276	1	35	1	A G	C T
1277	2	37	1	G G	C T
1278	2	49	1	A G	T T
1279	1	31	1	A A	C T
1280	2	32	1	A G	C T
1281	2	26	1	A G	T T
1282	2	39	1	A G	C T
1283	2	74	1	G G	C C
1284	2	26	1	G G	C T
1285	1	53	1	A G	C T
1286	1	63	1	A A	C T
1287	1	67	1	G G	C C
1288	1	55	1	A G	T T
1289	1	59	1	G G	C T
1290	1	63	1	A G	C T
1291	1	36	1	A G	C T
1292	1	61	1	A G	C T
1293	1	66	1	A G	T T
1294	2	41	1	A G	C C
1295	1	56	1	G G	C T
1296	1	67	1	A G	C T
1297	1	74	1	A G	C T
1298	1	65	1	G G	C T
1299	1	43	1	A A	C T
1300	1	43	1	A G	C T
1301	2	51	1	G G	C T
1302	2	45	1	A G	C T
1303	2	33	1	A G	C T
1304	2	36	1	A G	T T
1305	1	36	1	G G	C C
1306	2	38	1	G G	T T
1307	1	55	1	G G	C C
1308	1	57	1	G G	C T
1309	1	76	1	G G	C C
1310	1	43	1	G G	C T
1311	1	82	1	A G	C T
1312	2	45	1	A G	T T
1313	2	38	1	A A	C T
1314	1	65	1	A G	C C
1315	1	44	1	G G	T T
1316	1	31	1	A G	T T
1317	1	67	1	G G	C C
1318	2	63	1	G G	C T
1319	1	64	1	A G	T T
1320	2	56	1	G G	C C
1321	1	69	1	A A	T T
1322	1	50	1	G G	T T
1323	1	33	1	G G	C C
1324	1	45	1	A G	T T
1325	1	36	1	A G	C T
1326	2	68	1	G G	C T
1327	1	51	1	A G	C C
1328	1	58	1	A G	C T
1329	1	45	1	G G	C C
1330	1	45	1	G G	C C
1331	1	53	1	A G	C T
1332	1	36	1	G G	C T
1333	1	56	1	G G	T T
1334	1	41	1	G G	C T
1335	1	38	1	G G	C C
1336	1	45	1	A G	C C
1337	1	54	1	A G	T T
1338	1	45	1	G G	C C
1339	1	34	1	G G	C C
1340	1	54	1	A G	C T
1341	1	44	1	G G	C T
1342	1	46	1	A G	T T
1343	1	53	1	A G	T T
1344	1	33	1	A G	C T
1345	1	42	1	G G	C C
1346	1	66	1	A G	C T
1347	2	74	1	A A	C C
1348	2	57	1	A G	C C
1349	1	80	1	A G	C T
1350	1	65	1	A G	C T
1351	2	65	1	G G	T T
1352	2	64	1	A G	T T
1353	1	73	1	G G	T T
1354	1	74	1	G G	C C
1355	1	69	1	A G	C T
1356	2	51	1	G G	C T
1357	2	24	1	A G	C C
1358	1	73	1	A G	T T
1359	1	58	1	G G	C T
1360	1	59	1	G G	C C
1361	1	41	1	A G	C T
1362	1	13	1	A A	C T
1363	2	58	1	A G	C C
1364	2	34	1	A G	C T
1365	1	25	1	A A	C T
1366	2	32	1	G G	C T
1367	1	31	1	G G	C T
1368	2	31	1	G G	C T
1369	1	33	1	A G	C T
1370	1	50	1	G G	C C
1371	1	26	1	A A	C C
1372	2	25	1	G G	C C
1373	1	26	1	G G	T T
1374	1	30	1	A G	C C
1375	1	27	1	A G	C T
1376	2	32	1	G G	C C
1377	1	26	1	G G	C C
1378	2	36	1	G G	C T
1379	1	38	1	G G	C T
1380	2	40	1	A G	C C
1381	2	28	1	A G	C T
1382	1	24	1	G G	C C
1383	1	47	1	G G	C T
1384	2	31	1	A A	C C
1385	2	24	1	A G	C T
1386	2	28	1	G G	C T
1387	1	68	1	G G	T T
1388	2	40	1	A G	C T
1389	2	40	1	A G	C C
1390	1	45	1	G G	C T
1391	1	49	1	G G	C T
1392	2	71	1	G G	T T
1393	1	36	1	G G	C C
1394	2	58	1	A G	T T
1395	2	47	1	A G	C T
1396	1	33	1	A G	C C
1397	2	62	1	A G	C T
1398	2	48	1	G G	C T
1399	2	46	1	G G	T T
1400	2	62	1	G G	C C
1401	1	46	1	A G	T T
1402	1	40	1	G G	T T
1403	1	63	1	G G	C T
1404	1	80	1	G G	C C
1405	1	44	1	A G	T T
1406	1	54	1	A G	C C
1407	1	53	1	G G	C T
1408	1	39	1	G G	C C
1409	1	47	1	A A	C T
1410	2	48	1	A G	C T
1411	2	49	1	A G	C T
1412	2	46	1	G G	C C
1413	1	48	1	A A	C T
1414	1	56	1	A G	T T
1415	1	42	1	A G	C T
1416	1	58	1	A G	C T
1417	1	54	1	G G	C T
1418	2	55	1	A G	T T
1419	1	32	1	A G	C C
1420	1	42	1	G G	C T
1421	2	33	1	A G	C C
1422	1	45	1	G G	C T
1423	1	41	1	A G	T T
1424	2	46	1	G G	C T
1425	1	46	1	G G	C T
1426	1	32	1	A G	T T
1427	2	53	1	G G	C C
1428	2	59	1	G G	C T
1429	2	35	1	A G	C C
1430	1	55	1	G G	C C
1431	1	54	1	G G	T T
1432	1	49	1	A G	C T
1433	2	45	1	G G	C T
1434	1	45	1	A A	C T
1435	1	38	1	A G	T T
1436	1	45	1	G G	C T
1437	1	47	1	A G	T T
1438	2	51	1	G G	C C
1439	1	45	1	A G	C C
1440	1	43	1	A G	T T
1441	2	47	1	G G	T T
1442	1	63	1	G G	C C
1443	1	81	1	A A	C C
1444	1	91	1	A G	T T
1445	1	78	1	A G	T T
1446	1	67	1	A G	C T
1447	2	55	1	A G	T T
1448	2	54	1	G G	T T
1449	2	53	1	A G	C T
1450	2	70	1	A G	C C
1451	2	52	1	G G	T T
1452	1	52	1	A A	C T
1453	2	56	1	G G	C C
1454	1	66	1	G G	C T
1455	2	50	1	A G	C T
1456	1	82	1	G G	C T
1457	1	82	1	A A	C T
1458	2	54	1	A G	C T
1459	2	58	1	A G	C C
1460	2	62	1	A G	C T
1461	2	58	1	G G	C T
1462	1	68	1	G G	C T
1463	2	58	1	G G	C T
1464	2	40	1	G G	C C
1465	1	32	1	A A	C T
1466	1	45	1	G G	T T
1467	1	68	1	G G	C T
1468	1	83	1	G G	C T
1469	1	61	1	A G	C T
1470	2	78	1	G G	C T
1471	2	66	1	A G	T T
1472	1	70	1	A A	C T
1473	2	56	1	A A	C T
1474	2	70	1	G G	C C
1475	1	48	1	G G	T T
1476	1	44	1	A G	T T
1477	2	68	1	G G	C T
1478	1	77	1	A A	C C
1479	1	54	1	A G	C T
1480	1	54	1	A G	C T
1481	1	59	1	G G	C C
1482	1	48	1	G G	C C
1483	1	55	1	G G	C T
1484	1	38	1	A G	C T
1485	1	54	1	G G	C T
1486	1	36	1	G G	C T
1487	1	50	1	A G	C C
1488	1	44	1	G G	C T
1489	2	48	1	G G	C T
1490	1	56	1	G G	T T
1491	1	31	1	G G	T T
1492	1	48	1	G G	T T
1493	1	66	1	G G	C T
1494	2	43	1	A A	C C
1495	1	33	1	G G	C T
1496	1	45	1	A A	C C
1497	2	52	1	A G	C T
1498	2	51	1	A G	C C
1499	2	87	1	A G	C T
1500	1	33	1	G G	T T
1501	2	62	1	G G	C C
1502	2	63	1	A G	T T
1503	2	62	1	A A	C T
1504	1	67	1	A G	T T
1505	2	50	1	A G	T T
1506	2	26	1	A G	T T
1507	2	61	1	A G	C T
1508	1	57	1	G G	T T
1509	1	66	1	G G	C T
1510	2	65	1	G G	C T
1511	2	59	1	A G	T T
1512	1	29	1	G G	C C
1513	1	55	1	A A	T T
1514	1	81	1	A G	C T
1515	2	52	1	G G	C C
1516	1	55	1	A G	C C
1517	1	54	1	A G	T T
1518	1	44	1	A G	T T
1519	1	38	1	G G	T T
1520	1	43	1	A G	T T
1521	2	53	1	A G	T T
1522	2	37	1	G G	C T
1523	1	84	1	A G	T T
1524	1	60	1	A G	C T
1525	1	68	1	A G	T T
1526	2	66	1	G G	T T
1527	1	34	1	A G	C T
1528	2	36	1	A G	C T
1529	1	38	1	G G	C T
1530	2	37	1	A A	T T
1531	2	54	1	A G	C T
1532	2	47	1	A G	C C
1533	1	57	1	A A	C T
1534	1	67	1	A G	C T
1535	1	75	1	G G	C C
1536	2	56	1	G G	C T
1537	2	55	1	A G	C T
1538	1	55	1	A G	C T
1539	1	80	1	A G	C T
1540	2	50	1	A A	C T
1541	2	52	1	A A	T T
1542	2	53	1	G G	T T
1543	2	56	1	A G	C T
1544	2	53	1	A A	C T
1545	2	54	1	A A	C T
1546	2	50	1	A G	C T
1547	2	53	1	G G	C C
1548	1	40	1	A G	C C
1549	1	66	1	A G	C C
1550	2	53	1	A A	C C
1551	2	44	1	A G	C C
1552	2	38	1	A G	C T
1553	2	54	1	A G	C T
1554	2	40	1	G G	C C
1555	2	38	1	A G	T T
1556	2	46	1	G G	C T
1557	1	48	1	G G	C T
1558	1	34	1	G G	C T
1559	2	44	1	A G	C T
1560	1	31	1	A G	C T
1561	1	42	1	G G	C T
1562	2	39	1	G G	C T
1563	1	58	1	A G	C T
1564	1	45	1	A G	C T
1565	2	30	1	G G	C T
1566	1	30	1	A G	T T
1567	1	46	1	G G	C C
1568	2	37	1	G G	C T
1569	2	66	1	A G	C C
1570	1	69	1	A G	T T
1571	2	60	1	G G	C C
1572	1	69	1	A G	C C
1573	1	90	1	G G	T T
1574	1	69	1	A G	C T
1575	1	68	1	A G	C C
1576	1	67	1	A G	C T
1577	2	61	1	A G	C T
1578	2	62	1	G G	C T
1579	1	65	1	G G	T T
1580	2	55	1	A A	C T
1581	2	68	1	G G	C C
1582	1	76	1	A G	C T
1583	2	67	1	A G	C T
1584	2	68	1	G G	C T
1585	2	64	1	A G	T T
1586	1	72	1	A G	C T
1587	2	57	1	A G	C T
1588	2	55	1	G G	C T
1589	2	61	1	G G	T T
1590	1	76	1	A A	C C
1591	2	70	1	A A	C T
1592	2	59	1	A G	T T
1593	1	66	1	A G	T T
1594	2	59	1	A G	T T
1595	2	66	1	G G	C T
1596	2	68	1	G G	C T
1597	1	76	1	A G	C C
1598	1	73	1	G G	C T
1599	1	77	1	A G	C T
1600	2	52	1	G G	C C
1601	2	57	1	A G	C C
1602	1	50	1	G G	C T
1603	1	53	1	A G	C T
1604	2	42	1	G G	C T
1605	2	48	1	A G	C T
1606	1	42	1	A G	C T
1607	2	50	1	G G	T T
1608	2	51	1	G G	C T
1609	1	44	1	G G	C C
1610	1	39	1	A G	C C
1611	1	38	1	G G	T T
1612	1	55	1	A G	T T
1613	1	50	1	G G	C C
1614	2	37	1	A G	T T
1615	1	42	1	A G	C T
1616	1	38	1	G G	T T
1617	2	48	1	A G	C T
1618	1	45	1	G G	C T
1619	1	57	1	G G	T T
1620	1	46	1	A G	T T
1621	1	35	1	A G	C T
1622	1	55	1	G G	T T
1623	2	52	1	G G	C T
1624	1	53	1	A G	T T
1625	1	37	1	A G	C T
1626	1	44	1	A A	C C
1627	2	43	1	A G	C T
1628	1	45	1	A G	C T
1629	2	37	1	G G	C C
1630	1	45	1	G G	C T
1631	1	52	1	A A	T T
1632	1	53	1	G G	C C
1633	1	64	1	G G	C T
1634	1	42	1	A A	C C
1635	1	44	1	A A	C T
1636	2	45	1	A G	C C
1637	1	40	1	G G	C T
1638	1	38	1	A G	C T
1639	1	42	1	A G	T T
1640	2	42	1	G G	C T
1641	2	43	1	A G	C T
1642	2	68	1	G G	C T
1643	2	37	1	G G	C C
1644	2	53	1	G G	T T
1645	2	50	1	A A	C T
1646	1	25	1	A A	C T
1647	2	32	1	A A	C C
1648	2	51	1	G G	C C
1649	1	41	1	G G	T T
1650	1	85	1	G G	T T
1651	1	40	1	G G	T T
1652	1	77	1	G G	C T
1653	2	50	1	G G	T T
1654	2	48	1	G G	C T
1655	2	37	1	A G	C T
1656	1	28	1	G G	C C
1657	1	34	1	G G	C T
1658	2	46	1	G G	C T
1659	2	45	1	A G	C T
1660	1	71	1	A G	C T
1661	1	31	1	A G	T T
1662	1	59	1	A G	T T
1663	1	53	1	A G	T T
1664	1	57	1	A G	C T
1665	1	52	1	G G	C T
1666	2	61	1	G G	C T
1667	1	63	1	A G	C T
1668	2	69	1	A A	C T
1669	2	60	1	G G	C T
1670	2	74	1	G G	C C
1671	1	56	1	G G	T T
1672	1	67	1	A A	C T
1673	2	61	1	A G	C C
1674	2	65	1	A G	C T
1675	1	75	1	G G	T T
1676	2	68	1	G G	C T
1677	2	67	1	A G	C T
1678	2	68	1	G G	T T
1679	2	61	1	G G	C T
1680	1	55	1	A G	C T
1681	2	66	1	G G	C T
1682	2	46	1	A G	T T
1683	2	67	1	G G	T T
1684	1	67	1	G G	C C
1685	1	68	1	G G	C C
1686	1	65	1	A A	C T
1687	1	71	1	A G	T T
1688	2	34	1	G G	C C
1689	2	48	1	A A	C T
1690	1	56	1	G G	T T
1691	2	77	1	G G	T T
1692	2	55	1	G G	C T
1693	1	59	1	G G	C C
1694	1	55	1	G G	C T
1695	1	55	1	G G	C T
1696	1	49	1	A A	C C
1697	2	47	1	A G	C T
1698	2	58	1	A G	C T
1699	2	60	1	A G	C C
1700	1	68	1	G G	T T
1701	1	61	1	A G	C T
1702	1	66	1	G G	C T
1703	1	67	1	G G	C C
1704	1	56	1	A A	C T
1705	2	66	1	A G	T T
1706	2	68	1	A G	C T
1707	1	63	1	A G	T T
1708	2	69	1	G G	C T
1709	2	58	1	A G	C C
1710	2	74	1	G G	C T
1711	1	52	1	A G	C C
1712	2	54	1	G G	C T
1713	2	64	1	G G	C C
1714	2	55	1	G G	C T
1715	2	51	1	G G	T T
1716	2	58	1	G G	C C
1717	2	71	1	G G	T T
1718	2	68	1	G G	C T
1719	2	58	1	G G	C T
1720	1	60	1	G G	C T
1721	1	66	1	G G	C T
1722	1	80	1	G G	C T
1723	1	61	1	A G	C T
1724	1	73	1	G G	C T
1725	1	58	1	G G	C T
1726	1	66	1	A G	C T
1727	1	75	1	A G	T T
1728	2	66	1	A A	T T
1729	1	74	1	A G	C C
1730	1	86	1	G G	C T
1731	1	43	1	A A	C T
1732	1	51	1	G G	C C
1733	1	64	1	G G	T T
1734	1	66	1	G G	C T
1735	2	79	1	A G	C T
1736	2	67	1	G G	T T
1737	2	73	1	G G	C T
1738	1	60	1	A G	T T
1739	1	67	1	A G	T T
1740	1	57	1	A G	C T
1741	2	82	1	G G	C C
1742	2	56	1	A G	T T
1743	2	56	1	G G	T T
1744	1	65	1	A A	C C
1745	1	63	1	G G	T T
1746	2	59	1	G G	C T
1747	2	70	1	A G	C T
1748	2	53	1	G G	C T
1749	2	46	1	A G	C T
1750	2	57	1	G G	C T
1751	1	72	1	A A	C C
1752	1		1	G G	C T
1753	1	58	1	G G	C C
1754	2	6	1	A G	C T
1755	2	22	1	A G	C T
1756	1	63	1	A G	C T
1757	2	58	1	G G	C T
1758	1	42	1	A G	C C
1759	2	24	1	A A	C C
1760	2	35	1	A G	C C
1761	1	47	1	G G	C T
1762	2	40	1	G G	C T
1763	1	35	1	A G	T T
1764	2	48	1	G G	C C
1765	2	50	1	A G	T T
1766	1	50	1	G G	T T
1767	2	36	1	G G	C C
1768	2	27	1	A A	T T
1769	2	48	1	A G	C C
1770	1	62	1	A A	C T
1771	1	76	1	G G	C T
1772	1	67	1	G G	C C
1773	2	65	1	A G	C T
1774	1	77	1	A A	C C
1775	1	74	1	A G	C T
1776	1	61	1	A G	C T
1777	1	76	1	G G	C T
1778	1	76	1	G G	C T
1779	1	73	1	A G	C C
1780	1	62	1	A G	C T
1781	1	61	1	A G	T T
1782	1	82	1	A G	C C
1783	1	41	1	A A	C T
1784	1	67	1	G G	C C
1785	1	61	1	A G	T T
1786	1	64	1	G G	T T
1787	1	79	1	A G	T T
1788	1	64	1	A G	C T
1789	1	62	1	A G	T T
1790	1	64	1	A G	T T
1791	1	86	1	A G	C T
1792	1	73	1	G G	C T
1793	1	55	1	A G	C T
1794	1	65	1	A G	C C
1795	1	74	1	G G	C T
1796	1	62	1	A G	C C
1797	1	54	1	A G	C T
1798	1	63	1	A G	C C
1799	1	64	1	G G	C T
1800	1	78	1	G G	C C
1801	1	33	1	G G	C C
1802	1	71	1	A G	C T
1803	2	55	1	G G	C T
1804	2	44	1	A G	C T
1805	2	57	1	A A	C T
1806	1	43	1	A A	C T
1807	1	35	1	G G	C C
1808	1	34	1	G G	C T
1809	1	45	1	A G	C T
1810	1	31	1	A G	C C
1811	2	40	1	G G	C T
1812	2	36	1	A G	C T
1813	2	50	1	G G	C T
1814	2	41	1	A G	C T
1815	1	62	1	G G	C T
1816	1	43	1	G G	T T
1817	2	50	1	A G	C C
1818	1	47	1	A G	C C
1819	1	64	1	A G	C T
1820	2	37	1	G G	C C
1821	1	41	1	G G	T T
1822	1	56	1	A G	T T
1823	2	43	1	G G	C T
1824	2	28	1	A G	T T
1825	1	43	1	A A	C T
1826	1	42	1	A G	C C
1827	1	70	1	A A	C T
1828	2	37	1	A G	C T
1829	2	39	1	G G	C T
1830	2	47	1	A A	T T
1831	1	36	1	A A	C T
1832	1		1	A G	C T
1833	1		1	A G	T T
1834	1		1	A G	C T
1835	1		1	A G	C C
1836	1		1	A G	C C
1837	1		1	A G	C C
1838	1		1	G G	C T
1839	1		1	A G	C C
1840	1		1	A G	C T
1841	1		1	G G	C C
1842	1		1	G G	C T
1843	1		1	G G	C T
1844	1		1	G G	C C
1845	1		1	A G	C T
1846	1		1	A G	C C
1847	2	45	1	G G	C T
1848	1	45	1	G G	C T
1849	2	45	1	G G	C T
1850	1	44	1	A G	T T
1851	2		1	G G	T T
1852	2	58	1	A G	C T
1853	1	22	1	G G	C C
1854	1	28	1	A G	C T
1855	1	30	1	G G	C C
1856	1	45	1	G G	C C
1857	2	40	1	A G	C C
1858	1	33	1	A G	C T
1859	1		1	G G	C T
1860	1	58	1	G G	C T
1861	1	83	1	A G	T T
1862	1		1	G G	C T
1863	1	79	1	A G	C T
1864	1	88	1	A G	C T
1865	1		1	G G	C T
1866	1	84	1	G G	C C
1867	1	75	1	G G	T T
1868	1		1	A G	C C
1869	1		1	G G	T T
1870	1	61	1	G G	C C
1871	1		1	A G	T T
1872	1	68	1	G G	C T
1873	1		1	A G	C C
1874	1		1	G G	C T
1875	1		1	G G	C T
1876	2	74	1	G G	T T
1877	1		1	A G	T T
1878	2	40	1	A G	C C
1879	2	32	1	G G	C T
1880	1	52	1	A G	T T
1881	1	37	1	A G	C C
1882	1	40	1	G G	T T
1883	1	31	1	G G	T T
1884	2		1	A G	C T
1885	1	40	1	A G	C C
1886	1	37	1	A G	C T
1887	1	42	1	A A	C T
1888	1		1	G G	T T
1889	1	57	1	A G	C T
1890	2		1	G G	T T
1891	2	45	1	G G	T T
1892	1	34	1	G G	C T
1893	2	35	1	G G	C C
1894	1	60	1	A G	C T
1895	1	62	1	A G	C T
1896	2	42	1	A G	T T
1897	2	44	1	A G	C C
1898	2	55	1	A G	C T
1899	1	75	1	A G	C T
1900	1	78	1	A G	C C
1901	1	75	1	A G	C T
1902	1	78	1	G G	C T
1903	1	53	1	A G	C T
1904	1	66	1	A G	C T
1905	2	41	1	G G	C T
1906	2	65	1	G G	C T
1907	1	54	1	G G	C C
1908	2		1	A A	C T
1909	2	54	1	A G	C T
1910	1		1	G G	C C
1911	1	42	1	A G	C T
1912	1		1	A G	C T
1913	1		1	G G	T T
1914	1	55	1	G G	C C
1915	2		1	G G	C T
1916	2	68	1	G G	C T
1917	1	58	1	A G	C T
1918	1	58	1	G G	C T
1919	1	57	1	G G	C T
1920	1	57	1	G G	C C
1921	1	75	1	G G	C T
1922	1	67	1	A G	C T
1923	1		1	A G	C C
1924	1		1	G G	C T
1925	1		1	G G	C C
1926	1		1	A G	T T
1927	1		1	G G	C T
1928	2	68	1	A G	C T
1929	1		1	A G	C T
1930	2		1	A G	C T
1931	1		1	A G	C T
1932	1		1	A G	C C
1933	1		1	G G	C T
1934	1		1	G G	C C
1935	1		1	A G	C T
1936	2		1	G G	C C
1937	1		1	G G	T T
1938	1	61	1	A G	T T
1939	1		1	A G	C T
1940	1		1	G G	C T
1941	1		1	G G	C T
1942	1		1	A G	T T
1943	1		1	G G	T T
1944	1		1	A G	T T
1945	1		1	G G	T T
1946	1		1	A G	C T
1947	1		1	G G	C T
1948	1		1	A G	C T
1949	1		1	G G	T T
1950	2		1	G G	T T
1951	1		1	G G	C T
1952	1		1	G G	C T
1953	1		1	G G	C T
1954	1		1	G G	C C
1955	2		1	G G	C C
1956	1	45	1	G G	T T
1957	1		1	A A	T T
1958	1	33	1	A A	T T
1959	1		1	G G	C T
1960	1	32	1	A G	C T
1961	1		1	A G	C T
1962	1	40	1	A A	C T
1963	1		1	A G	C C
1964	1	35	1	A G	T T
1965	1	45	1	G G	C T
1966	1		1	A G	T T
1967	2		1	A G	C T
1968	1	43	1	A A	C T
1969	1	49	1	A G	T T
1970	1	54	1	A G	T T
1971	2	53	1	A G	C C
1972	1	37	1	A G	C T
1973	1	35	1	A A	C T
1974	1	28	1	G G	T T
1975	2	34	1	A G	C C
1976	1	60	1	A G	T T
1977	1	29	1	A G	C C
1978	1	33	1	G G	C T
1979	2	24	1	A G	C T
1980	1	50	1	A G	T T
1981	1	39	1	A G	C C
1982	1	46	1	A G	C T
1983	2	37	1	G G	C T
1984	2	39	1	G G	T T
1985	1	45	1	G G	T T
1986	1	28	1	G G	C C
1987	1	35	1	A G	C C
1988	1	44	1	G G	T T
1989	2	47	1	A G	C T
1990	1	26	1	A G	C C
1991	1	26	1	A G	T T
1992	1	37	1	A G	C T
1993	1	37	1	A G	C T
1994	1	42	1	G G	T T
1995	1	28	1	A G	T T
1996	2		1	A G	C C
1997	1		1	A G	C C
1998	2	87	1	G G	T T
1999	2	54	1	G G	C T
[truncated: 566 more rows]
