# Supplementary material for: Molecular Basis of Gene-Gene Interaction: Cyclic Cross-Regulation of Gene Expression and Post-GWAS Gene-Gene Interaction Involved in Atrial Fibrillation
Source: PLoS Genet. 2015 Aug 12;11(8):e1005393. doi: 10.1371/journal.pgen.1005393 (PMC4534423; doi:10.1371/journal.pgen.1005393)
Supplement: S9 Table — Gender: 1 = male, 2 = female; AF: 1 = control, 2 = case. (XLSX) [file pgen.1005393.s010.xlsx]

## Sheet: Sheet1
ID	Sex	Age	AF	Genotype-rs2106261	Genotype-rs2200733
2566	2	38	2	G G	C T
2567	2	62	2	A G	T T
2568	2	34	2	G G	C T
2569	1	68	2	G G	T T
2570	1	80	2	A G	T T
2571	1	63	2	A G	T T
2572	2	77	2	G G	C T
2573	1	59	2	A G	T T
2574	1	73	2	G G	T T
2575	2	38	2	A G	T T
2576	2	65	2	A A	T T
2577	1	45	2	A G	C T
2578	2	67	2	G G	C T
2579	1	65	2	A G	C C
2580	2	67	2	G G	C T
2581	2	39	2	G G	C C
2582	2	57	2	A G	C T
2583	1	48	2	G G	C C
2584	2	70	2	G G	T T
2585	1	71	2	G G	C T
2586	2	60	2	A A	C C
2587	2	71	2	G G	C C
2588	2	65	2	G G	C T
2589	1	60	2	G G	C T
2590	1	48	2	G G	C T
2591	1	29	2	G G	T T
2592	1	29	2	A G	C T
2593	1	62	2	G G	T T
2594	1	47	2	A A	C T
2595	1	45	2	A A	T T
2596	1	55	2	G G	T T
2597	2	70	2	A G	C T
2598	2	57	2	A G	C T
2599	1	49	2	A G	T T
2600	1	52	2	A G	C T
2601	2	48	2	G G	T T
2602	1	51	2	A A	T T
2603	2	65	2	G G	C T
2604	1	71	2	G G	T T
2605	1	73	2	G G	C T
2606	2	80	2	A G	C T
2607	1	58	2	A G	T T
2608	1	85	2	A G	C T
2609	2	59	2	A G	T T
2610	1	69	2	A G	C T
2611	1	54	2	G G	T T
2612	1	45	2	A A	T T
2613	1		2	A G	C T
2614	2	60	2	A G	C T
2615	2	70	2	G G	C T
2616	1	39	2	A A	C T
2617	1	39	2	A A	T T
2618	1	56	2	A A	C T
2619	1		2	A A	C T
2620	1	59	2	A A	C T
2621	1	57	2	G G	C T
2622	2	67	2	G G	C C
2623	1	50	2	A G	C C
2624	2	63	2	G G	C T
2625	1	69	2	G G	C T
2626	1	71	2	A G	C T
2627	1	41	2	G G	T T
2628	1	53	2	A G	T T
2629	2	70	2	G G	C T
2630	2	26	2	G G	C C
2631	1	66	2	A G	C T
2632	1	63	2	A G	T T
2633	2	57	2	G G	C C
2634	2	83	2	A G	C C
2635	2	75	2	A G	T T
2636	1	63	2	G G	T T
2637	2	39	2	A G	T T
2638	2	59	2	G G	C T
2639	2	40	2	G G	T T
2640	1	57	2	A A	C T
2641	1	46	2	G G	C T
2642	1	55	2	A A	T T
2643	1	78	2	A G	C C
2644	2	76	2	A G	T T
2645	1	47	2	A A	T T
2646	1	72	2	G G	C T
2647	1	56	2	A G	C T
2648	2	60	2	A A	T T
2649	1	72	2	A G	C T
2650	1	71	2	A G	C C
2651	1	46	2	G G	T T
2652	1	59	1	A A	C C
2653	1	40	2	A A	C T
2654	1	80	1	G G	C T
2655	1	47	2	G G	T T
2656	1	46	2	A G	C T
2657	1	57	2	G G	T T
2658	1	84	2	A G	T T
2659	2	72	1	A G	C C
2660	2	52	1	A G	C T
2661	1	52	2	A G	C T
2662	1	75	1	A G	C T
2663	1	56	1	A A	T T
2664	1	51	2	G G	C C
2665	1	65	2	A A	T T
2666	2	85	2	G G	C T
2667	1	55	2	A A	C T
2668	1	44	2	G G	C T
2669	1	45	2	G G	C T
2670	2	70	2	G G	T T
2671	2	79	2	G G	C T
2672	1	76	1	A G	C T
2673	1	55	1	G G	T T
2674	2	51	1	A G	C C
2675	2	70	1	A A	C T
2676	1	61	1	G G	C T
2677	1	56	1	A A	C T
2678	1	53	1	G G	C T
2679	2	52	1	G G	C T
2680	1	54	1	A G	C T
2681	2	60	1	A G	T T
2682	1	56	1	A G	C C
2683	1	53	1	G G	C C
2684	2	52	1	A G	T T
2685	1	57	1	A G	C C
2686	1	55	1	A G	T T
2687	1	64	1	A G	C T
2688	2	67	1	G G	C T
2689	1	56	1	G G	C C
2690	2	52	1	A G	C T
2691	1	58	1	G G	C C
2692	1	52	1	G G	C T
2693	1	57	1	G G	C C
2694	1	71	1	A G	C T
2695	1	55	1	G G	C T
2696	2	54	1	G G	T T
2697	2	50	1	G G	T T
2698	1	52	1	G G	T T
2699	1	70	1	G G	C C
2700	1	50	2	G G	C T
2701	1	59	1	A A	C C
2702	1	52	1	G G	C T
2703	1	54	1	A G	C T
2704	2	52	1	G G	C T
2705	1	55	1	G G	T T
2706	2	68	1	G G	C C
2707	1	58	1	G G	T T
2708	1	57	1	A A	C T
2709	1	63	1	G G	C T
2710	2	50	1	G G	C C
2711	1	66	1	G G	C C
2712	1	51	1	G G	C C
2713	1	60	1	A G	C T
2714	1	51	1	A A	C T
2715	1	58	1	G G	C T
2716	1	83	1	G G	C T
2717	1	57	1	A G	C T
2718	1	64	1	G G	T T
2719	1	51	1	G G	C C
2720	1	50	1	G G	T T
2721	2	83	2	G G	C C
2722	1	86	2	G G	C T
2723	1	80	2	G G	C T
2724	2	57	1	A G	C T
2725	1	54	1	G G	C T
2726	2	52	1	A G	C T
2727	2	53	1	A G	C T
2728	2	63	1	A A	C C
2729	1	51	1	G G	C C
2730	2	53	1	A G	C T
2731	1	54	1	A G	T T
2732	2	53	1	G G	T T
2733	1	57	1	A G	C T
2734	1	71	2	A G	T T
2735	2	58	1	A G	C T
2736	1	40	2	A G	C T
2737	2	57	1	G G	C T
2738	2	56	1	A A	C C
2739	2	61	1	A A	C T
2740	2	57	1	G G	C T
2741	1	72	1	A G	C T
2742	2	60	1	G G	C C
2743	1	56	1	G G	C T
2744	2	64	1	G G	C C
2745	2	55	1	G G	C T
2746	1	80	2	G G	C T
2747	2	54	1	G G	C T
2748	2	58	1	A G	C C
2749	2	61	1	A A	C T
2750	2	61	1	A A	C T
2751	1	51	1	A A	C C
2752	2	63	1	G G	T T
2753	2	81	1	G G	C T
2754	2	55	1	G G	T T
2755	1	57	1	G G	C T
2756	2	51	1	A G	C C
2757	2	57	1	G G	C T
2758	2	57	1	G G	T T
2759	2	66	1	G G	C C
2760	1	55	1	G G	C T
2761	2	60	2	G G	C T
2762	2	53	1	A G	C T
2763	2	58	1	A G	C C
2764	1	50	1	G G	C C
2765	1	70	1	A A	C T
2766	2	57	1	G G	C C
2767	1	56	1	G G	C T
2768	1	70	1	A G	C T
2769	2	51	1	A G	T T
2770	1	67	1	G G	C C
2771	1	62	1	G G	T T
2772	2	54	1	A G	C C
2773	2	60	1	G G	C C
2774	1	52	1	G G	C T
2775	1	62	1	A G	C T
2776	1	67	1	A G	T T
2777	2	55	1	A G	C T
2778	1	68	1	G G	C T
2779	2	51	1	G G	C C
2780	1	75	1	G G	C C
2781	1	59	1	G G	C C
2782	1	57	1	G G	T T
2783	2	55	1	A G	C T
2784	2	59	1	A G	C C
2785	1	58	1	A G	C C
2786	2	62	1	G G	C C
2787	2	55	1	A G	C C
2788	2	54	1	A G	T T
2789	1	57	1	A G	T T
2790	1	58	1	A G	C T
2791	1	58	1	G G	C T
2792	1	67	1	G G	C T
2793	1	61	1	A G	C T
2794	2	77	1	G G	C T
2795	2	77	1	A G	C T
2796	2	93	1	A G	C T
2797	2	51	1	G G	C C
2798	1	72	1	G G	C C
2799	1	63	1	A A	C T
2800	1	63	1	G G	C C
2801	1	55	2	A G	C C
2802	2	40	2	G G	T T
2803	1	52	2	A G	C T
2804	2	64	2	A A	T T
2805	1	35	2	G G	T T
2806	2	56	2	G G	C T
2807	1	42	2	G G	T T
2808	2	50	2	A A	C T
2809	1	77	2	G G	C T
2810	1	77	2	G G	C T
2811	2	63	2	A G	C T
2812	2	48	1	A A	C T
2813	2	49	1	G G	T T
2814	1	46	1	A A	C T
2815	2	52	1	A G	C T
2816	2	45	1	A G	C T
2817	2	45	1	G G	T T
2818	1	55	1	G G	T T
2819	1	54	1	A G	C T
2820	1	48	1	A G	C T
2821	2	27	1	G G	C T
2822	2	44	1	A G	C T
2823	2	25	1	G G	C C
2824	2	26	1	G G	C T
2825	1	64	1	G G	C T
2826	1	48	1	A A	C T
2827	1	34	1	G G	C T
2828	2	26	1	G G	C T
2829	1	48	1	A A	C T
2830	2	24	1	A G	C C
2831	1	28	1	G G	C T
2832	2	28	1	A A	T T
2833	2	41	1	A G	T T
2834	2	26	1	A G	T T
2835	1	32	1	G G	C C
2836	2	51	1	A G	C T
2837	2	27	1	G G	C T
2838	1	46	1	A G	C T
2839	1	43	1	A G	T T
2840	2	26	1	G G	C T
2841	2	27	1	G G	C T
2842	2	27	1	G G	T T
2843	1	53	1	G G	C T
2844	1	36	1	G G	T T
2845	2	24	1	A G	C T
2846	1	48	1	G G	T T
2847	2	45	1	G G	C C
2848	1	35	1	G G	C C
2849	1	46	1	A A	C C
2850	1	65	1	G G	C T
2851	2	52	1	G G	C C
2852	2	39	1	A A	C T
2853	2	61	1	G G	C T
2854	2	43	1	A G	T T
2855	1	34	1	G G	C T
2856	1	36	1	A G	C T
2857	1	34	1	A G	C C
2858	2	40	1	A G	C T
2859	2	45	1	A G	C T
2860	1	55	1	G G	C C
2861	2	47	1	A G	C T
2862	1	30	1	A A	C C
2863	1	77	1	A G	C T
2864	1	39	1	G G	C T
2865	1	51	1	A A	C T
2866	1	54	1	A G	C T
2867	1	32	1	A G	C T
2868	1	44	1	G G	T T
2869	2	36	1	G G	C T
2870	1	55	1	G G	C C
2871	1	54	1	G G	C T
2872	1	42	1	G G	C T
2873	1	45	1	G G	C T
2874	2	45	1	A A	T T
2875	2	45	1	A G	C T
2876	1	39	1	G G	C C
2877	1	45	1	G G	C C
2878	1	48	1	A A	C T
2879	1	45	1	G G	C T
2880	1	45	1	G G	C C
2881	2	46	1	A G	T T
2882	2	61	1	G G	T T
2883	1	39	1	A G	C T
2884	1	46	1	A G	C T
2885	1	51	1	G G	C C
2886	1	50	1	A G	C T
2887	2	45	1	A G	T T
2888	1	45	1	A G	C C
2889	1	46	1	A G	C C
2890	1	50	1	G G	C C
2891	1	55	1	A G	C T
2892	1	43	1	G G	C C
2893	1	46	1	A G	C C
2894	1	46	1	A G	C T
2895	1	46	1	A G	C C
2896	1	47	1	A G	C C
2897	1	46	1	A A	C T
2898	1	47	1	A G	C T
2899	2	52	1	G G	C T
2900	2	45	1	G G	C T
2901	2	46	1	A G	C T
2902	1	47	1	A G	C T
2903	1	45	1	A A	C C
2904	2	40	1	A A	T T
2905	1	51	1	G G	C C
2906	2	45	1	G G	C T
2907	1	47	1	G G	C C
2908	2	32	1	G G	C C
2909	1	48	1	G G	C T
2910	1	32	1	A A	C T
2911	1	53	1	G G	C T
2912	1	45	1	G G	C T
2913	1	44	1	G G	C C
2914	1	53	1	A G	T T
2915	1	40	1	A G	C T
2916	1	52	1	A G	C T
2917	1	53	1	A G	C T
2918	1	47	1	G G	C C
2919	1	41	1	G G	T T
2920	1	51	1	G G	C C
2921	1	35	1	G G	T T
2922	2	41	1	G G	C T
2923	1	45	1	G G	C T
2924	1	34	1	A G	C C
2925	1	54	1	G G	C T
2926	1	45	1	A G	C C
2927	1	50	1	G G	C C
2928	1	48	1	A G	C T
2929	1	43	1	G G	C T
2930	1	46	1	G G	C T
2931	1	43	1	G G	C T
2932	1	33	1	A G	C T
2933	1	45	1	G G	C T
2934	1	54	1	A G	C T
2935	1	56	1	G G	T T
2936	2	44	1	A G	C T
2937	2	36	1	G G	C T
2938	2	22	1	A G	C T
2939	1	28	1	A A	C C
2940	1	29	1	G G	C T
2941	2	53	1	A G	C T
2942	1	60	1	A G	C T
2943	1	30	1	A A	T T
2944	2	26	1	G G	C T
2945	1	24	1	G G	C T
2946	1	36	1	A A	C T
2947	1	48	1	A G	C T
2948	1	47	1	G G	C T
2949	1	42	1	A G	C C
2950	1	48	1	A G	C T
2951	1	33	1	A G	T T
2952	1	53	1	G G	C T
2953	1	50	1	A A	C T
2954	1	31	1	G G	C T
2955	1	32	1	G G	C C
2956	1	40	1	G G	C T
2957	1	34	1	A A	C T
2958	1	37	1	A G	C C
2959	1	41	1	A G	C C
2960	2	40	1	G G	C T
2961	1	59	1	A G	C T
2962	2	33	1	A G	C T
2963	1	45	1	A G	C T
2964	1	41	1	G G	C C
2965	1	33	1	A A	C T
2966	2	31	1	G G	C C
2967	2	40	1	G G	C C
2968	1	38	1	G G	T T
2969	1	33	1	A G	C C
2970	2	34	1	G G	T T
2971	1	40	1	A G	C T
2972	2	63	1	G G	C T
2973	1	66	1	G G	T T
2974	2	38	1	A G	C C
2975	2	27	1	A A	C T
2976	2	31	1	G G	C T
2977	2	22	1	A G	T T
2978	1	59	1	G G	T T
2979	1	59	1	G G	T T
2980	2	23	1	G G	C C
2981	1	38	1	A A	C T
2982	1	38	1	A G	T T
2983	2	28	1	A A	C T
2984	1	41	1	G G	T T
2985	1	29	1	G G	C T
2986	1	29	1	A G	C T
2987	1	37	1	G G	C T
2988	2	49	1	A A	T T
2989	1	48	1	G G	C C
2990	2	48	1	G G	C T
2991	2	53	1	G G	C T
2992	1	61	1	A G	C C
2993	1	60	1	G G	C T
2994	2	45	1	G G	C T
2995	1	30	1	G G	C T
2996	1	52	1	A G	C C
2997	1	67	1	A G	T T
2998	2	36	1	A G	T T
2999	1	28	1	G G	C T
3000	1	28	1	A G	C T
3001	2	27	1	A G	T T
3002	2	31	1	G G	C T
3003	1	35	1	A A	C T
3004	1	43	1	G G	C T
3005	2	35	1	G G	T T
3006	2	33	1	G G	C T
3007	2	63	1	G G	C T
3008	1	54	1	G G	T T
3009	1	23	1	A G	C C
3010	1	34	1	A G	C T
3011	1	59	1	G G	C T
3012	1	44	1	G G	T T
3013	1	42	1	A G	C T
3014	1	35	1	G G	C C
3015	1	59	1	G G	C T
3016	2	28	1	G G	C T
3017	1	37	1	G G	C T
3018	1	51	1	A G	C T
3019	2	50	1	G G	C C
3020	2	37	1	G G	C T
3021	1	29	1	A G	C T
3022	1	40	1	G G	T T
3023	1	35	1	A G	C T
3024	1	66	1	G G	C C
3025	1	39	1	A G	C T
3026	1	33	1	G G	C C
3027	2	35	1	A G	C T
3028	2	45	1	A G	C T
3029	1	45	1	A G	C T
3030	1	48	1	G G	C T
3031	2	35	1	G G	C T
3032	1	44	1	A A	C C
3033	2	42	1	A A	C T
3034	1	60	1	A G	T T
3035	1	51	1	G G	T T
3036	1	44	1	A G	T T
3037	1	73	1	A G	C C
3038	1	40	1	A G	T T
3039	2	62	1	A G	C C
3040	2	42	1	A G	C T
3041	1	33	1	A A	C T
3042	1	29	1	A G	C T
3043	1	34	1	G G	C C
3044	1	49	1	G G	C T
3045	1	30	1	G G	C T
3046	1	74	1	G G	C T
3047	1	40	1	G G	C T
3048	2	27	1	G G	C C
3049	2	26	1	A G	C C
3050	1	29	1	A G	C C
3051	1	32	1	G G	C C
3052	1	31	1	G G	C T
3053	1	35	1	G G	T T
3054	1	34	1	A G	C T
3055	2	56	1	A G	C T
3056	2	40	1	G G	C T
3057	2	32	1	A G	C T
3058	1	44	1	G G	T T
3059	1	28	1	A G	C C
3060	1	36	1	G G	T T
3061	1	64	1	A G	T T
3062	1	45	1	G G	C T
3063	1	30	1	G G	C T
3064	2	33	1	G G	C C
3065	1	38	1	A G	T T
3066	2	42	1	G G	C T
3067	2	36	1	G G	C T
3068	1	36	1	G G	T T
3069	2	31	1	G G	T T
3070	1	31	1	G G	C T
3071	2	36	1	A A	C T
3072	2	25	1	G G	C C
3073	1	32	1	A A	C C
3074	1	26	1	A G	T T
3075	2	34	1	A G	C T
3076	1	48	1	A G	C T
3077	1	35	1	A A	T T
3078	1	40	1	G G	T T
3079	1	65	1	A G	C C
3080	1	37	1	A G	T T
3081	1	48	1	A A	C T
3082	1	40	1	G G	C T
3083	1	59	1	A G	C C
3084	1	15	1	A G	C T
3085	1	45	1	A G	C T
3086	2	53	1	G G	T T
3087	1	52	1	A G	C T
3088	1	39	1	G G	C T
3089	1	32	1	G G	C C
3090	1	43	1	A G	C T
3091	2	50	1	G G	C T
3092	1	31	1	G G	C C
3093	1	45	1	G G	C C
3094	1	32	1	A G	T T
3095	1	24	1	A G	T T
3096	1	32	1	A G	T T
3097	1	37	1	G G	C T
3098	1	40	1	G G	T T
3099	2	76	1	G G	T T
3100	2	73	1	G G	C C
3101	2	39	1	G G	C T
3102	1	34	1	G G	C T
3103	1	65	1	G G	C C
3104	1	62	1	A G	C T
3105	1	49	1	G G	C T
3106	1	62	1	A G	C T
3107	1	42	1	A G	T T
3108	2	31	1	A A	C T
3109	1	32	1	A A	C T
3110	1	76	1	G G	T T
3111	1	31	1	A G	C C
3112	2	50	1	G G	C C
3113	1	33	1	A G	C C
3114	2	31	1	G G	C T
3115	2	35	1	G G	C T
3116	1	2	1	A G	T T
3117	2	34	1	G G	T T
3118	2	22	1	G G	C T
3119	1	32	1	A G	C T
3120	1	46	1	A G	C T
3121	1	26	1	A G	C T
3122	1	45	1	G G	C T
3123	1	33	1	A A	C C
3124	1	34	1	G G	C C
3125	1	45	1	G G	C T
3126	1	34	1	A G	C T
3127	2	25	1	G G	C T
3128	1	27	1	G G	C T
3129	1	34	1	G G	C C
3130	2	32	1	G G	C T
3131	1	36	1	A A	C T
3132	1	39	1	A G	C T
3133	2	31	1	A G	C T
3134	1	39	1	G G	C T
3135	2	25	1	A A	C T
3136	1	39	1	A G	C T
3137	2	42	1	A A	C C
3138	2	43	1	A G	C T
3139	1	35	1	A G	C T
3140	2	26	1	G G	C C
3141	2	25	1	A G	T T
3142	2	25	1	G G	C T
3143	1	31	1	G G	C C
3144	2	62	1	G G	C T
3145	1	35	1	G G	C T
3146	2	36	1	A G	C T
3147	2	24	1	G G	C T
3148	2	27	1	A G	C C
3149	2	28	1	A G	T T
3150	2	48	1	A A	T T
3151	1	35	1	G G	C T
3152	2	31	1	G G	C T
3153	1	25	1	G G	C T
3154	1	44	1	G G	C C
3155	1	34	1	A G	C T
3156	2	23	1	A G	T T
3157	1	26	1	A G	C T
3158	2	24	1	G G	C T
3159	2	40	1	G G	C T
3160	1	50	1	A G	C T
3161	2	31	1	G G	C T
3162	2	42	1	G G	C T
3163	1	45	1	G G	C T
3164	1	55	1	G G	T T
3165	2	54	1	G G	C C
3166	2	52	1	G G	C C
3167	2	29	1	G G	C T
3168	2	26	1	A G	C T
3169	1	26	1	G G	C T
3170	2	25	1	A G	C T
3171	1	28	1	G G	C T
3172	2	23	1	A G	C C
3173	2	27	1	G G	T T
3174	2	60	1	A G	C C
3175	1	64	1	A G	T T
3176	2	53	1	G G	T T
3177	1	32	1	A G	T T
3178	1	28	1	G G	C T
3179	2	25	1	G G	T T
3180	1	36	1	G G	C T
3181	1	60	1	G G	T T
3182	2	44	1	A G	C C
3183	1	42	1	A G	C C
3184	1	46	1	G G	C T
3185	1	47	1	G G	T T
3186	1	40	1	G G	C C
3187	2	37	1	A G	C T
3188	2	35	1	A G	C T
3189	1	30	1	A G	T T
3190	2	29	1	G G	C T
3191	1	26	1	A G	C C
3192	1	36	1	A G	C T
3193	2	26	1	G G	C T
3194	1	82	1	A G	C C
3195	1	60	1	G G	C C
3196	2	76	1	G G	C T
3197	1	66	1	A G	C C
3198	2	77	1	G G	C T
3199	1	38	1	G G	C T
3200	1	23	1	G G	C T
3201	1	38	1	G G	C T
3202	2	37	1	A G	C C
3203	2	31	1	A G	T T
3204	1	34	1	A A	C C
3205	1	26	1	G G	C C
3206	1	30	1	G G	C T
3207	2	31	1	G G	T T
3208	2	25	1	G G	C T
3209	2	28	1	G G	C C
3210	1	73	1	A G	C T
3211	1	37	1	A G	C T
3212	2	49	1	A G	C T
3213	1	32	1	A G	C T
3214	1	31	1	G G	C T
3215	1	45	1	G G	C T
3216	1	25	1	A A	C C
3217	1	38	1	G G	C T
3218	1	69	1	A G	C T
3219	1	29	1	A G	C T
3220	2	39	1	G G	C T
3221	2	38	1	A G	C C
3222	2	53	1	A G	C T
3223	1	34	1	A G	C T
3224	1	35	1	A A	C T
3225	1	33	1	A G	C T
3226	2	37	1	G G	C T
3227	1	33	1	G G	C T
3228	2	59	1	A G	C T
3229	1	58	1	A G	C T
3230	2	36	1	A G	C T
3231	1	49	1	G G	T T
3232	1	50	1	G G	T T
3233	2	41	1	A A	C T
3234	1	56	1	A G	C C
3235	1	44	1	A G	C C
3236	2	38	1	A G	C C
3237	1	38	1	A G	C C
3238	1	33	1	A G	C T
3239	1	50	1	G G	C T
3240	1	40	1	A A	C C
3241	2	30	1	A G	C C
3242	1	58	1	G G	C T
3243	1	48	1	G G	T T
3244	1	75	1	G G	C T
3245	2	32	1	G G	T T
3246	2	46	1	A A	C T
3247	1	36	1	G G	C T
3248	1	35	1	A G	C C
3249	2	34	1	G G	C T
3250	1	54	1	A G	T T
3251	1	31	1	G G	C C
3252	1	34	1	A G	T T
3253	1	33	1	A G	C T
3254	2	53	1	A G	C T
3255	1	25	1	A A	C C
3256	2	43	1	G G	C T
3257	2	26	1	A G	T T
3258	1	26	1	G G	T T
3259	2	31	1	G G	C T
3260	2	31	1	A G	C T
3261	1	20	1	G G	C C
3262	2	27	1	G G	T T
3263	1	40	1	G G	C T
3264	1	45	1	G G	C T
3265	1	34	1	A G	C T
3266	1	31	1	G G	C T
3267	1	41	1	A G	C T
3268	2	28	1	A G	C C
3269	2	52	1	A G	C T
3270	1	50	1	A A	T T
3271	1	36	1	G G	C C
3272	1	46	1	G G	C T
3273	1	33	1	A A	C T
3274	1	37	1	G G	T T
3275	1	31	1	G G	C T
3276	1	33	1	G G	T T
3277	1	44	1	A A	C C
3278	1	32	1	G G	C C
3279	1	41	1	G G	C T
3280	1	37	1	A G	C T
3281	2	40	1	G G	C T
3282	2	38	1	A G	T T
3283	1	45	1	A G	C T
3284	2	30	1	G G	T T
3285	2	38	1	A G	T T
3286	1	21	1	G G	C C
3287	1	36	1	A G	C T
3288	1	31	1	A G	C T
3289	1	36	1	G G	C T
3290	2	25	1	G G	C C
3291	2	22	1	A A	C T
3292	2	31	1	G G	C T
3293	1	36	1	A A	C T
3294	1	40	1	A A	C T
3295	1	25	1	A G	C C
3296	1	25	1	G G	C C
3297	1	33	1	G G	C C
3298	1	33	1	G G	C T
3299	2	45	1	A G	C T
3300	1	40	1	G G	C T
3301	1	28	1	G G	C T
3302	1	31	1	A A	C T
3303	1	43	1	A G	C T
3304	1	37	1	A G	C T
3305	1	34	1	A A	C C
3306	1	32	1	A G	C T
3307	1	41	1	A G	C T
3308	1	32	1	A G	T T
3309	1	47	1	G G	C T
3310	1	28	1	A G	C T
3311	1	31	1	A G	C T
3312	1	42	1	G G	C T
3313	2	23	1	G G	C C
3314	1	24	1	G G	C T
3315	2	51	1	A G	T T
3316	1	29	1	G G	C T
3317	2	40	1	G G	C T
3318	2	35	1	A A	C C
3319	2	47	1	G G	C C
3320	2	62	1	G G	C C
3321	1	38	1	G G	C T
3322	1	28	1	G G	C C
3323	1	33	1	G G	C T
3324	1	27	1	G G	T T
3325	1	39	1	A G	C C
3326	1	29	1	A A	C C
3327	1	31	1	A A	T T
3328	2	45	1	G G	C T
3329	2	45	1	A G	T T
3330	2	35	1	G G	T T
3331	1	34	1	A G	C C
3332	1	47	1	A G	C T
3333	1	50	1	G G	C T
3334	1	33	1	G G	C T
3335	1	57	1	A G	C C
3336	1	67	1	G G	C T
3337	1	80	1	A G	C T
3338	1	74	1	G G	T T
3339	1	74	1	A G	T T
3340	1	72	1	A A	C C
3341	1	72	1	A G	T T
3342	2	52	1	A G	C T
3343	1	45	1	A G	C T
3344	2	31	1	G G	C C
3345	1	28	1	G G	C T
3346	2	45	1	A A	T T
3347	2	30	1	G G	C T
3348	2	40	1	G G	C C
3349	2	22	1	G G	C C
3350	1	48	1	A A	C C
3351	2	25	1	G G	C C
3352	1	35	1	G G	C C
3353	1	34	1	A G	C C
3354	2	27	1	G G	C T
3355	1	34	1	A A	C T
3356	2	31	1	A G	C C
3357	2	27	1	G G	C C
3358	2	26	1	G G	T T
3359	1	45	1	A G	C C
3360	2	35	1	G G	C T
3361	1	30	1	G G	T T
3362	2	27	1	G G	C T
3363	2	45	1	A G	C T
3364	2	53	1	G G	C T
3365	1	44	1	A G	C T
3366	1	33	1	A G	C T
3367	1	37	1	A A	C T
3368	2	46	1	G G	C T
3369	2	46	1	A G	C T
3370	2	46	1	G G	T T
3371	1	45	1	G G	C T
3372	1	32	1	A A	C T
3373	1	57	1	A G	C T
3374	2	38	1	G G	C C
3375	1	34	1	A G	C T
3376	1	54	1	A G	C T
3377	1	22	1	G G	C T
3378	2	47	1	G G	C T
3379	2	39	1	A G	C C
3380	2	46	1	A G	C T
3381	1	27	1	G G	C T
3382	1	37	1	A G	C T
3383	2	43	1	G G	C T
3384	2	29	1	A A	C C
3385	1	44	1	A G	C C
3386	1	57	1	G G	C T
3387	1	46	1	G G	C T
3388	2	48	1	A G	C T
3389	2	33	1	A A	C T
3390	2	26	1	G G	C T
3391	2	26	1	A G	T T
3392	1	46	1	G G	C C
3393	2	48	1	G G	C T
3394	1	34	1	A G	C T
3395	1	39	1	A G	C T
3396	1	44	1	G G	C T
3397	1	42	1	G G	C T
3398	2	33	1	A G	C C
3399	1	32	1	G G	T T
3400	1	30	1	A G	C T
3401	1	63	1	A G	C T
3402	1	48	1	A G	T T
3403	1	40	1	A G	C T
3404	1	52	1	G G	T T
3405	1	29	1	A G	C T
3406	1	57	1	A G	C C
3407	1	40	1	G G	C T
3408	1	31	1	A G	C T
3409	1	23	1	A G	C T
3410	1	52	1	A G	C C
3411	1	41	1	G G	T T
3412	1	35	1	G G	C C
3413	2	47	1	G G	C C
3414	1	32	1	A G	C T
3415	2	50	1	G G	C T
3416	2	54	1	G G	C C
3417	1	80	1	A G	C C
3418	1	35	1	A G	C T
3419	1	64	1	A G	T T
3420	1	36	1	A G	C T
3421	1	44	1	G G	C C
3422	1	33	1	G G	T T
3423	1	32	1	A G	C T
3424	1	45	1	A G	C T
3425	2	32	1	G G	C T
3426	1	32	1	G G	T T
3427	2	46	1	G G	C T
3428	1	27	1	A G	C T
3429	1	28	1	G G	C T
3430	2	25	1	G G	T T
3431	1	62	1	G G	T T
3432	1	75	1	A G	C T
3433	1	75	1	G G	C T
3434	1	40	1	A G	T T
3435	2	82	1	G G	C T
3436	1	36	1	G G	C T
3437	1	36	1	A G	C T
3438	1	28	1	G G	C C
3439	2	40	1	A A	T T
3440	1	31	1	G G	C T
3441	1	60	1	A A	C C
3442	1	46	1	A G	C C
3443	1	36	1	G G	C C
3444	2	53	1	A G	C T
3445	1	43	1	A G	C T
3446	1	53	1	A A	T T
3447	1	54	1	G G	C C
3448	1	50	1	A G	C C
3449	1	36	1	A G	C T
3450	2	55	1	G G	C T
3451	2	27	1	G G	C C
3452	2	25	1	A G	C T
3453	2	41	1	A G	T T
3454	2	74	1	A A	C C
3455	2	45	1	A G	C T
3456	2	27	1	G G	T T
3457	2	35	1	A G	C T
3458	2	32	1	A G	C C
3459	1	30	1	G G	C T
3460	2	34	1	A G	C T
3461	1	31	1	A G	C T
3462	2	46	1	A G	T T
3463	2	39	1	G G	C C
3464	2	26	1	G G	T T
3465	2	26	1	A G	C T
3466	1	29	1	A G	C C
3467	2	27	1	A G	T T
3468	2	27	1	A G	T T
3469	2	25	1	G G	C T
3470	1	28	1	G G	C C
3471	2	31	1	G G	C T
3472	1	41	1	A G	C T
3473	1	43	1	G G	C T
3474	2	33	1	A G	C T
3475	2	36	1	A G	C T
3476	1	48	1	A G	C C
3477	1	37	1	A G	C C
3478	2	39	1	A G	C T
3479	1	45	1	A G	T T
3480	1	30	1	A G	C T
3481	1	33	1	G G	C T
3482	1	44	1	G G	C C
3483	1	51	1	A G	C T
3484	2	59	1	G G	C C
3485	1	56	1	A G	C T
3486	2	50	1	A A	C T
3487	2	52	1	G G	C T
3488	2	44	1	A G	C T
3489	1	63	1	A A	C C
3490	1	30	1	A A	T T
3491	1	26	1	A A	C C
3492	1	28	1	A A	C T
3493	1	30	1	G G	C T
3494	1	73	1	G G	T T
3495	1	37	1	A G	C C
3496	1	46	1	G G	C C
3497	1	63	1	A G	C T
3498	1	43	1	G G	T T
3499	1	33	1	A G	C T
3500	1	64	1	G G	C T
3501	1	71	1	A G	C T
3502	1	30	1	G G	C T
3503	1	32	1	A G	C T
3504	1	63	1	G G	C T
3505	2	52	1	G G	T T
3506	2	35	1	G G	C T
3507	1	31	1	A A	T T
3508	1	52	1	G G	C T
3509	1	47	1	A G	T T
3510	1	42	1	A G	C T
3511	1	40	1	G G	T T
3512	1	40	1	A G	C C
3513	2	42	1	G G	C T
3514	1	67	1	A G	T T
3515	1	66	1	G G	T T
3516	1	67	1	A G	T T
3517	1	65	1	A G	T T
3518	1	76	1	G G	C C
3519	2	45	1	G G	C T
3520	2	40	1	A G	T T
3521	2	53	1	A G	C T
3522	1	50	1	A G	C T
3523	1	55	1	A G	C C
3524	1	40	1	G G	C T
3525	2	38	1	A G	C T
3526	2	44	1	G G	C T
3527	2	41	1	G G	C C
3528	2	39	1	G G	C T
3529	2	46	1	A G	C C
3530	2	43	1	A G	T T
3531	2	37	1	G G	C T
3532	2	27	1	G G	C C
3533	2	32	1	A G	C C
3534	1	53	1	G G	C C
3535	1	38	1	A G	C T
3536	1	50	1	G G	C C
3537	1	46	1	A G	T T
3538	1	42	1	G G	C C
3539	1	46	1	G G	C T
3540	2	59	1	G G	T T
3541	2	32	1	G G	T T
3542	2	50	1	G G	T T
3543	2	40	1	G G	T T
3544	2	45	1	G G	C C
3545	2	50	1	G G	C T
3546	1	42	1	G G	C T
3547	1	53	1	A G	C T
3548	2	50	1	A G	T T
3549	2	24	1	A G	C T
3550	1	28	1	A G	T T
3551	2	50	1	A G	T T
3552	2	50	1	A G	T T
3553	1	45	1	A G	T T
3554	1	44	1	A G	C T
3555	1	56	1	G G	C T
3556	2	36	1	A G	C T
3557	1	38	1	A G	C C
3558	1	46	1	G G	C T
3559	1	51	1	G G	C T
3560	2	42	1	G G	T T
3561	1	44	1	G G	C C
3562	1	61	1	A G	C T
3563	1	35	1	A G	C T
3564	1	67	1	A A	C T
3565	1	58	1	G G	C T
3566	2	35	1	G G	T T
3567	1	28	1	A A	C T
3568	1	43	1	A G	C C
3569	1	62	1	G G	T T
3570	1	48	1	A G	T T
3571	1	28	1	A G	C T
3572	1	27	1	G G	C T
3573	2	54	1	A G	C T
3574	2	51	1	G G	C C
3575	1	26	1	G G	C T
3576	1	44	1	A G	C T
3577	1	54	1	G G	T T
3578	1	27	1	A G	T T
3579	1	45	1	G G	C T
3580	1	47	1	G G	C T
3581	2	42	1	G G	C T
3582	2	42	1	A A	C T
3583	2	32	1	G G	T T
3584	1	28	1	G G	C C
3585	1	56	1	G G	C C
3586	1	53	1	A G	C T
3587	1	50	1	G G	T T
3588	2	50	1	A G	C T
3589	1	28	1	G G	T T
3590	1	31	1	A G	C T
3591	2	43	1	G G	C T
3592	2	33	1	A A	C T
3593	1	56	1	G G	C T
3594	1	45	1	A A	C T
3595	1	31	1	G G	C T
3596	1	54	1	G G	C T
3597	1	31	1	A G	C C
3598	1	45	1	A A	C T
3599	2	33	1	G G	C T
3600	2	27	1	G G	C T
3601	1	28	1	G G	C T
3602	2	32	1	A A	C T
3603	1	41	1	G G	C T
3604	1	33	1	A G	C T
3605	1	29	1	A A	T T
3606	1	37	1	A G	C C
3607	2	43	1	G G	T T
3608	1	38	1	G G	T T
3609	2	46	1	A G	C T
3610	2	35	1	G G	C T
3611	2	33	1	A A	C C
3612	2	33	1	G G	T T
3613	1	42	1	A G	C T
3614	1	31	1	A G	T T
3615	2	29	1	A G	C T
3616	2	37	1	A G	C T
3617	2	26	1	A G	C C
3618	1	25	1	A A	T T
3619	1	38	1	A A	C T
3620	1	37	1	A G	C T
3621	1	44	1	A G	C T
3622	1	32	1	A A	C T
3623	2	38	1	A G	T T
3624	2	28	1	A A	C T
3625	1	28	1	A G	C T
3626	2	45	1	G G	C T
3627	2	34	1	A G	C C
3628	1	46	1	A G	C T
3629	2	46	1	A G	T T
3630	1	59	1	A G	T T
3631	1	26	1	A G	C T
3632	2	28	1	A A	C T
3633	1	25	1	A G	C C
3634	2	38	1	A G	C T
3635	1	26	1	A A	T T
3636	2	35	1	G G	T T
3637	2	25	1	A G	C T
3638	1	27	1	A G	T T
3639	2	30	1	A G	C C
3640	1	33	1	A G	C C
3641	1	44	1	G G	C T
3642	1	28	1	A A	C C
3643	2	35	1	G G	C T
3644	2	30	1	G G	C C
3645	2	29	1	A G	C T
3646	1	37	1	A G	C C
3647	1	24	1	A G	C T
3648	1	25	1	A G	T T
3649	1	33	1	G G	T T
3650	1	30	1	A G	C T
3651	1	24	1	G G	T T
3652	2	24	1	A G	C C
3653	2	31	1	A G	C T
3654	1	38	1	G G	C T
3655	2	45	1	A G	C C
3656	2		1	A G	C C
3657	1	40	1	A G	C T
3658	1	50	1	A G	C C
3659	2	30	1	A G	C T
3660	1	33	1	A G	C C
3661	2	24	1	G G	C C
3662	2	49	1	A G	C T
3663	1	32	1	G G	C T
3664	2	37	1	A G	T T
3665	1	21	1	G G	C T
3666	1	46	1	A G	T T
3667	1	43	1	G G	C T
3668	2	25	1	G G	C T
3669	2	37	1	A G	T T
3670	1	38	1	G G	C T
3671	2	38	1	A G	C T
3672	1	27	1	A G	T T
3673	1	40	1	G G	C T
3674	2	31	1	G G	C C
3675	2	51	1	A G	C T
3676	2	24	1	A G	T T
3677	1	38	1	G G	C T
3678	2	44	1	G G	C T
3679	2	24	1	G G	C C
3680	2	24	1	G G	C C
3681	2	28	1	G G	C T
3682	1	55	1	G G	C T
3683	1	55	1	A G	C T
3684	1	46	1	A G	C T
3685	2	47	1	G G	C T
3686	1	26	1	A G	C C
3687	1	40	1	A A	C C
3688	2	28	1	A G	C C
3689	1	35	1	A A	T T
3690	2	29	1	A G	C T
3691	1	25	1	G G	C C
3692	1	38	1	G G	T T
3693	2	35	1	G G	C C
3694	2	28	1	A G	T T
3695	1	31	1	G G	C T
3696	1	36	1	A G	C C
3697	1	29	1	A G	C T
3698	2	38	1	A G	C C
3699	1	30	1	G G	C T
3700	2	26	1	A G	T T
3701	2	28	1	G G	T T
3702	2	33	1	G G	C T
3703	2	32	1	G G	C C
3704	1	45	1	A A	C C
3705	1	40	1	A G	C T
3706	1	40	1	A A	C T
3707	2	45	1	A G	T T
3708	2	29	1	G G	T T
3709	1	38	1	A G	C T
3710	1	55	1	A A	C T
3711	1	54	1	A G	C T
3712	2	55	1	A G	C T
3713	1	46	1	A A	C T
3714	1	45	1	G G	C C
3715	1	47	1	G G	C T
3716	2	43	1	G G	C T
3717	1	59	1	G G	T T
3718	1	41	1	G G	C C
3719	2	32	1	G G	C C
3720	2	55	1	A G	C T
3721	2	45	1	G G	C T
3722	1	34	1	A A	C T
3723	1	60	1	G G	C C
3724	1	46	1	A G	T T
3725	2	38	1	A G	C C
3726	1	38	1	A G	T T
3727	1	31	1	A G	T T
3728	2	38	1	A G	C T
3729	2	36	1	A G	T T
3730	2	40	1	A G	C T
3731	1	50	1	G G	C T
3732	1	55	1	G G	C C
3733	1	56	1	G G	C T
3734	2	46	1	G G	C C
3735	2	28	1	A G	C T
3736	1	28	1	G G	T T
3737	1	45	1	G G	C T
3738	1	47	1	A G	T T
3739	2	40	1	A A	C C
3740	2	71	1	A G	T T
3741	1	53	1	G G	C C
3742	1	55	1	A G	C C
3743	1	44	1	G G	T T
3744	1	27	1	G G	C C
3745	1	31	1	A A	C T
3746	2	33	1	G G	C T
3747	1	50	1	G G	T T
3748	2	41	1	G G	C T
3749	1	71	1	A A	T T
3750	1	44	1	G G	C T
3751	1	34	1	A G	C T
3752	2	41	1	G G	C C
3753	1	58	1	A G	C T
3754	1	34	1	A G	T T
3755	1	41	1	A G	C T
3756	1	35	1	A G	C T
3757	1	46	1	A G	C T
3758	1	31	1	G G	T T
3759	1	24	1	G G	C T
3760	2	44	1	G G	T T
3761	1	55	1	G G	C C
3762	1	31	1	A G	T T
3763	1	29	1	G G	T T
3764	2	42	1	A A	T T
3765	1	45	1	A G	C C
3766	2	27	1	A A	C T
3767	2	73	1	A G	C T
3768	1	76	1	G G	T T
3769	2	32	1	A G	C T
3770	2	43	1	G G	C C
3771	1	46	1	G G	T T
3772	1	37	1	A G	C T
3773	2	49	1	A G	C C
3774	1	40	1	A G	C T
3775	1	36	1	A G	C C
3776	1	54	1	G G	C T
3777	2	39	1	G G	C T
3778	2	27	1	A G	C T
3779	1	46	1	A G	C T
3780	1	74	1	A A	T T
3781	1	38	1	G G	C C
3782	1	37	1	A A	T T
3783	1	46	1	A G	C C
3784	1	41	1	G G	C T
3785	1	24	1	A G	C T
3786	2	32	1	A A	C T
3787	2	27	1	A G	C T
3788	1	31	1	G G	C T
3789	2	36	1	G G	C C
3790	2	40	1	G G	C T
3791	2	40	1	A G	T T
3792	2	34	1	A G	T T
3793	1	35	1	G G	C T
3794	1	41	1	A G	C T
3795	1	33	1	A A	C T
3796	1	36	1	G G	T T
3797	1	35	1	A G	T T
3798	2	28	1	A G	T T
3799	1	55	1	A G	T T
3800	2	32	1	A G	C T
3801	1	49	1	A A	T T
3802	2	31	1	A G	C T
3803	1	57	1	A G	C C
3804	1	40	1	G G	C T
3805	1	44	1	A G	C T
3806	1	29	1	A G	T T
3807	2	24	1	A A	T T
3808	2	40	1	G G	C T
3809	1	25	1	G G	C C
3810	2	25	1	G G	T T
3811	1	32	1	G G	T T
3812	1	45	1	G G	C T
3813	1	34	1	G G	T T
3814	1	36	1	A G	T T
3815	2	38	1	G G	T T
3816	1	48	1	A G	C T
3817	2	24	1	A A	C T
3818	2	23	1	A G	C T
3819	1	43	1	A A	C T
3820	1	32	1	G G	C T
3821	1	29	1	A A	C C
3822	1	27	1	G G	C T
3823	1	24	1	G G	T T
3824	1	54	1	A A	C T
3825	1	24	1	A G	T T
3826	1	26	1	G G	C T
3827	1	33	1	A G	C T
3828	1	46	1	G G	T T
3829	1	34	1	G G	C T
3830	2	70	1	A G	C C
3831	2	62	1	G G	C T
3832	2	57	2	A G	C T
3833	1	86	1	G G	C C
3834	2	68	2	A G	C T
3835	1	55	1	A G	C T
3836	2	84	1	G G	C T
3837	2	61	1	G G	C T
3838	2	56	1	A G	T T
3839	1	70	1	G G	C C
3840	1	79	2	A G	C T
3841	1	78	2	A G	C T
3842	2	72	1	A A	T T
3843	1	57	1	G G	T T
3844	2	64	1	A G	C C
3845	2	52	1	A G	C T
3846	1	59	1	G G	T T
3847	2	56	1	A A	C T
3848	2	51	1	A G	T T
3849	1	75	1	A G	C C
3850	2	78	1	G G	C T
3851	2	52	1	A G	T T
3852	1	83	1	G G	C T
3853	1	46	1	A G	C T
3854	2	96	2	A G	C C
3855	2	36	2	G G	T T
3856	2	51	2	A G	T T
3857	2	56	1	A G	T T
3858	1	54	2	A A	C T
3859	1	57	2	A G	T T
3860	1	58	2	A G	C C
3861	2	54	2	A G	C T
3862	2	50	2	G G	T T
3863	1	70	2	A A	C T
3864	2	17	1	A G	C C
3865	1	81	2	A G	C T
3866	2	72	2	G G	C T
3867	2	71	1	A G	C C
3868	2	29	2	G G	C C
3869	1	40	2	A A	C T
3870	1	82	2	A G	C C
3871	1	75	2	A G	C T
3872	1	66	2	G G	C T
3873	2	73	2	A A	C T
3874	2	51	2	A G	T T
3875	2	60	1	A A	C T
3876	1	47	2	A A	C C
3877	1	17	1	A G	C T
3878	1	48	2	A A	T T
3879	2	47	2	A A	C T
3880	1	52	1	G G	C T
3881	1	63	2	G G	C T
3882	2	54	2	A G	C C
3883	2	56	1	A G	C T
3884	2	55	1	G G	C T
3885	2	48	1	A A	C C
3886	1		1	A G	C T
3887	1	72	2	A G	C T
3888	1	72	1	G G	C T
3889	1	64	2	A G	C T
3890	1	78	2	A G	C T
3891	2	37	1	A G	C T
3892	1	62	1	A G	C T
3893	2	16	1	A A	C T
3894	1	56	2	A G	T T
3895	1	81	1	G G	T T
3896	2	47	1	A G	C T
3897	1	59	2	A G	C T
3898	1	74	1	G G	T T
3899	1		1	G G	C C
3900	1	46	1	A G	T T
3901	1	59	1	G G	T T
3902	2	60	1	G G	C T
3903	1	8	2	A G	C T
3904	2	24	2	A G	T T
3905	2	69	1	G G	C T
3906	2	62	1	A G	C T
3907	2	54	1	G G	C C
3908	1	47	1	A G	C T
3909	1	78	2	A G	C C
3910	1	55	1	A G	C T
3911	2	56	1	A A	C C
3912	2	47	1	G G	T T
3913	2	58	1	A G	C T
3914	2	65	1	A A	T T
3915	2	48	1	A G	C T
3916	2	60	1	G G	T T
3917	1	59	1	G G	T T
3918	2	60	1	G G	T T
3919	2	56	1	G G	C T
3920	1	62	1	A G	C T
3921	1	56	1	A G	C T
3922	1	46	1	A G	T T
3923	1	58	1	G G	C C
3924	2	52	1	A G	C T
3925	2	53	1	A A	T T
3926	1	83	1	A G	C T
3927	1	69	2	A A	C T
3928	1	78	2	G G	C C
3929	2	19	1	G G	T T
3930	2	26	1	A G	C T
3931	2	46	1	A A	C T
3932	1	80	2	G G	C C
3933	2	49	1	A A	C C
3934	2	34	1	A A	T T
3935	2	20	1	G G	C T
3936	1	47	1	A G	T T
3937	2	16	1	G G	T T
3938	2	41	2	G G	T T
3939	1	50	1	G G	C T
3940	1	36	1	A G	C C
3941	1	55	1	G G	C T
3942	2	49	1	A A	C C
3943	2	56	1	G G	C T
3944	1	32	1	A G	C T
3945	1	49	2	A G	C T
3946	2	63	2	G G	C C
3947	1	58	2	A G	C T
3948	2	71	1	G G	C T
3949	1	52	1	A G	C T
3950	1	41	1	A G	C C
3951	2	31	1	G G	C C
3952	1	51	1	A G	C T
3953	1	78	2	A A	C T
3954	1	53	2	A G	C T
3955	1	72	2	A G	T T
3956	2	87	2	A G	T T
3957	2	84	2	A A	T T
3958	1	54	2	A A	T T
3959	1	46	2	A G	C T
3960	2	83	2	A G	C C
3961	2	65	2	G G	C T
3962	1	70	2	A G	C C
3963	1	65	2	G G	C T
3964	1	62	2	A G	T T
3965	2	60	2	G G	C T
3966	1	80	2	A G	C T
3967	2	65	2	G G	T T
3968	1		2	A G	T T
3969	1	58	2	A A	T T
3970	1	44	2	G G	T T
3971	1	70	2	A G	T T
3972	1	74	2	G G	T T
3973	2	89	2	G G	C T
3974	1	86	2	G G	C T
3975	1	42	2	G G	C T
3976	1	67	1	A G	C T
3977	2	66	1	G G	C C
3978	1	60	1	A G	C T
3979	1	58	1	G G	C T
3980	1	58	2	G G	T T
3981	1	68	1	A G	C T
3982	2	76	2	G G	C T
3983	1	73	2	G G	C T
3984	2	79	1	G G	C T
3985	2	79	2	A A	C C
3986	1	63	1	G G	C T
3987	2	93	2	G G	C T
3988	1	60	2	G G	T T
3989	2	48	2	A G	C T
3990	1	51	1	A G	C T
3991	1	81	2	A G	C T
3992	2	75	2	G G	C C
3993	1	63	1	A G	T T
3994	1	83	2	A G	C T
3995	1	91	2	G G	T T
3996	2	76	1	A G	T T
3997	1	77	2	A G	C C
3998	2	69	1	G G	T T
3999	2	82	2	G G	C T
4000	1	70	2	A A	T T
4001	2	86	2	A G	C T
4002	1	93	2	G G	C T
4003	1	86	2	A G	T T
4004	1	71	1	A G	T T
4005	1	60	1	G G	C T
4006	1	62	1	A G	T T
4007	1	57	1	G G	C C
4008	2	60	1	A G	C T
4009	1	52	1	G G	T T
4010	2	77	1	G G	C T
4011	1	58	1	A A	C T
4012	1	72	1	A G	C C
4013	1	53	1	G G	C C
4014	1	60	1	G G	C C
4015	2	74	1	G G	C T
4016	1	80	1	A A	C T
4017	1	80	1	G G	T T
4018	1	63	2	A A	T T
4019	1	77	1	A G	T T
4020	1	85	1	A A	C C
4021	1	51	2	A G	C T
4022	1	65	2	A G	C T
4023	2	78	2	G G	C T
4024	1	60	1	G G	C T
4025	1	44	1	G G	C C
4026	1	46	1	A G	C T
4027	1	52	1	G G	C C
4028	1	76	2	A A	T T
4029	1	43	1	G G	C T
4030	2	54	1	G G	T T
4031	2	60	1	A G	C C
4032	1	84	2	A G	C T
4033	1	52	2	G G	C C
4034	2	81	2	A G	C T
4035	2	77	2	G G	C T
4036	1	82	2	A G	C C
4037	1	56	1	A G	C T
4038	1	76	2	A A	C T
4039	2	76	2	G G	C C
4040	2	87	2	A A	T T
4041	2	66	2	G G	C C
4042	1	57	2	G G	C C
4043	1	69	2	G G	C C
4044	2	57	2	G G	C T
4045	1	58	2	G G	C C
4046	1	78	2	A G	T T
4047	2	51	2	A G	T T
4048	1	68	2	A A	C T
4049	2	47	2	G G	T T
4050	2	49	2	A G	T T
4051	2	82	2	G G	T T
4052	1	54	2	A A	C T
4053	1	65	2	G G	T T
4054	1	67	2	A G	T T
4055	1	62	2	G G	C T
4056	1	64	2	G G	T T
4057	2	67	2	A G	C T
4058	2	75	2	G G	C C
4059	1	77	2	A G	T T
4060	1	75	2	A G	T T
4061	2	70	2	G G	C T
4062	1	65	2	A A	C T
4063	1	70	2	A A	T T
4064	2	69	2	G G	T T
4065	1	52	2	G G	C C
4066	2	82	2	G G	C T
4067	1	68	2	A G	T T
4068	2	80	2	G G	C C
4069	2	68	2	A G	C T
4070	2	68	2	A G	C T
4071	1	85	2	A G	C C
4072	1	63	2	G G	T T
4073	1	54	2	A A	T T
4074	2	65	2	A G	C T
4075	2	83	2	G G	T T
4076	2	70	2	G G	C T
4077	1		2	G G	T T
4078	1	75	2	A G	C T
4079	1	80	2	A G	T T
4080	1	60	2	A G	T T
4081	2	73	2	A G	T T
4082	1	78	2	A A	C T
4083	1	55	2	G G	T T
4084	2	91	2	G G	T T
4085	2	72	2	G G	C T
4086	1	68	2	G G	C C
4087	2	59	2	A G	T T
4088	2	68	2	G G	T T
4089	1	87	1	G G	C C
4090	2	55	1	A G	C T
4091	2	60	1	A G	C T
4092	2	56	1	G G	C T
4093	2	81	2	A G	C T
4094	1	50	2	A G	C T
4095	1	72	1	A G	C T
4096	1	70	2	G G	T T
4097	1	73	2	A A	C T
4098	2	51	1	G G	C T
4099	1	68	2	A A	T T
4100	1	68	1	A A	C T
4101	1		2	A G	T T
4102	2	77	2	A G	C T
4103	1	81	2	A G	C T
4104	1	81	2	A G	C T
4105	1	80	2	A A	C T
4106	1	70	2	G G	C C
4107	1	62	2	A G	T T
4108	1	79	2	A A	C T
4109	1	61	1	A A	T T
4110	2	59	1	G G	C T
4111	2	67	2	A G	C T
4112	1	74	2	A G	T T
4113	2	70	1	A G	C T
4114	2	65	1	A G	T T
4115	1	53	1	A A	C T
4116	2	58	1	A G	C T
4117	2	56	1	A G	T T
4118	1	50	1	G G	C T
4119	2	55	1	A G	C C
4120	1	53	1	A G	C T
4121	1	50	1	A G	T T
4122	1	54	1	G G	C T
4123	2	63	1	A G	T T
4124	1	57	1	A G	T T
4125	2	55	1	G G	C C
4126	2	59	1	A G	C T
4127	1	58	1	A A	C T
4128	1	54	1	A G	C T
4129	2	55	1	G G	C C
4130	1	76	1	A G	C T
4131	1	59	1	A G	C C
4132	1	53	1	A G	C T
4133	1	54	1	A A	T T
4134	1	51	1	A G	T T
4135	1	54	1	A G	C T
4136	1	60	1	G G	C T
4137	2	55	1	A G	C C
4138	1	54	1	A G	C T
4139	1	58	1	G G	T T
4140	1	58	1	G G	C T
4141	2	53	1	A G	T T
4142	2	72	2	A G	C C
4143	1	79	2	G G	C C
4144	2	76	2	A G	C C
4145	2	82	2	A G	C C
4146	2	80	2	A A	C T
4147	1	81	1	G G	C T
4148	1	71	2	A G	T T
4149	1	52	1	A G	C T
4150	1	56	1	A A	C T
4151	2	54	1	A G	T T
4152	1	79	1	A G	T T
4153	2	76	1	G G	C T
4154	2	75	1	G G	C C
4155	1	63	1	A G	T T
4156	1	57	2	A G	C T
4157	1	67	1	G G	C C
4158	1	71	1	A G	C C
4159	2	78	2	A G	T T
4160	1	58	1	A G	C T
4161	2	70	1	A A	T T
4162	2	61	1	A G	C T
4163	2	53	1	G G	C C
4164	1	62	1	A G	T T
4165	2	80	1	G G	C T
4166	1	71	1	A A	C T
4167	1	63	1	A G	T T
4168	2	74	1	A A	T T
4169	1	63	1	A G	T T
4170	1	60	1	G G	C T
4171	2	62	1	A A	T T
4172	1	73	2	G G	C T
4173	1	61	1	G G	C T
4174	1	54	1	A G	C T
4175	1	63	1	A G	T T
4176	2	55	1	G G	C T
4177	2	61	1	G G	C T
4178	1	77	1	A G	C T
4179	1	55	1	A G	C T
4180	2	69	1	A A	C C
4181	2	61	1	G G	T T
4182	2	84	1	G G	C T
4183	1	88	2	G G	T T
4184	2	64	1	G G	C T
4185	1	63	1	G G	C C
4186	2	80	2	G G	C C
4187	2	52	1	G G	C T
4188	2	82	2	G G	C T
4189	1	76	2	G G	C T
4190	1	57	1	A G	C T
4191	2	83	1	G G	C C
4192	1	54	1	G G	C T
4193	1	55	1	G G	T T
4194	2	78	1	A G	C C
4195	2	60	1	A G	C T
4196	1	50	1	G G	T T
4197	2	73	2	G G	T T
4198	2	76	1	A G	C T
4199	1	83	1	G G	C C
4200	1	65	1	A G	C T
4201	2	59	1	A A	C T
4202	2	63	1	A G	C C
4203	2	63	1	A G	C C
4204	2	75	1	G G	C T
4205	2	75	1	G G	T T
4206	2	66	2	G G	T T
4207	1	62	1	G G	T T
4208	2	59	1	A A	T T
4209	2	79	1	G G	T T
4210	2	69	1	A G	T T
4211	1	60	1	A G	C T
4212	1	79	1	A G	C C
4213	2	78	1	G G	C T
4214	2	82	1	G G	C C
4215	1	78	2	A G	C T
4216	2	81	1	G G	C T
4217	1	64	1	A G	C T
4218	2	67	2	G G	T T
4219	1	68	2	A G	C C
4220	2	80	2	A G	C T
4221	1	64	2	A A	T T
4222	1	83	2	G G	T T
4223	1		2	G G	C T
4224	1	39	2	A G	C T
4225	2	58	1	G G	C T
4226	2	54	1	A G	C T
4227	2	88	2	G G	C T
4228	2	70	2	A G	C T
4229	1	69	2	G G	C T
4230	2	68	2	G G	C T
4231	2	60	1	A G	C T
4232	2	65	1	G G	T T
4233	2	64	1	A A	T T
4234	2	62	2	A G	C T
4235	1	76	2	A A	T T
4236	1	80	2	A G	T T
4237	2	64	2	A G	C T
4238	1	68	2	A G	C T
4239	2	73	2	G G	C T
4240	1	86	2	A A	T T
4241	1	73	2	A G	C T
4242	2	84	2	A G	C C
4243	1	65	2	A G	C T
4244	1	83	2	G G	T T
4245	1	91	1	G G	C C
4246	1	79	1	G G	C T
4247	1	77	2	G G	C T
4248	1	84	2	G G	T T
4249	1	68	1	A A	C T
4250	1	53	1	G G	C T
4251	1	50	1	A G	C C
4252	1	58	1	A G	C T
4253	1	80	1	G G	C T
4254	1	63	1	G G	T T
4255	1	68	2	G G	T T
4256	2	70	2	G G	C T
4257	1	76	2	A G	C T
4258	1	73	2	G G	C T
4259	1	62	1	A G	C T
4260	1	51	1	A G	T T
4261	2	63	1	G G	T T
4262	1	52	1	G G	C T
4263	2	73	2	G G	T T
4264	2	52	1	G G	T T
4265	1	64	1	A G	C T
4266	1	60	1	G G	C T
4267	1	68	1	G G	T T
4268	2	78	1	A G	T T
4269	2	60	1	A G	C T
4270	2	78	2	A G	C C
4271	1	80	2	G G	C T
4272	1	61	1	G G	T T
4273	1	61	1	A A	C T
4274	1	66	1	A G	C T
4275	2	68	1	G G	C T
4276	1	82	2	G G	C T
4277	1	65	2	A G	C T
4278	1	77	2	G G	C T
4279	1	75	1	A G	C C
4280	1	77	1	A G	C C
4281	1		2	A G	C T
4282	2	55	1	A G	T T
4283	1	69	1	G G	C T
4284	1	65	1	G G	C T
4285	1	80	2	G G	C T
4286	1	61	1	G G	C T
4287	2	75	2	A G	C T
4288	1	62	2	G G	C T
4289	2	70	2	G G	C T
4290	2	68	1	G G	C C
4291	1	60	1	G G	C T
4292	1	64	1	G G	C C
4293	1	56	1	G G	C T
4294	1	50	1	G G	C T
4295	2	53	1	G G	C T
4296	2	54	1	G G	C T
4297	1	60	1	G G	C C
4298	2	50	1	G G	C C
4299	2	55	1	A G	C C
4300	2	57	1	A G	C C
4301	2	50	1	A G	C T
4302	2	50	1	A G	C T
4303	2	61	1	A G	T T
4304	1	50	1	A G	C T
4305	1	66	1	G G	C T
4306	2	73	1	A G	C C
4307	1	71	1	A G	T T
4308	1	71	1	G G	T T
4309	2	78	1	A G	T T
4310	1	73	1	A G	C C
4311	2	74	2	A A	C T
4312	1	75	2	G G	C C
4313	2	85	2	G G	C C
4314	2	81	2	A A	T T
4315	2	39	2	A G	C T
4316	2	65	2	A A	C T
4317	2	62	2	G G	C T
4318	1	62	2	G G	C T
4319	1	45	2	A G	T T
4320	1	63	2	G G	C T
4321	1	82	2	A A	T T
4322	2	59	1	G G	C T
4323	2	68	2	A G	C C
4324	1	77	2	A G	C T
4325	1	52	2	A A	C T
4326	1	64	2	A A	C C
4327	1	45	1	A G	C C
4328	2	80	2	A A	T T
4329	2	73	2	G G	T T
4330	2	80	1	G G	C T
4331	2	87	2	A A	C C
4332	2	55	2	G G	T T
4333	1	57	2	G G	T T
4334	1	59	2	A G	C T
4335	1	83	2	G G	T T
4336	2	76	2	A G	C T
4337	2	69	2	A A	T T
4338	1	62	1	A G	C C
4339	1	58	1	A G	C C
4340	2	44	1	A G	C T
4341	1	74	2	A G	C T
4342	2	80	2	A G	T T
4343	2	87	2	A A	C C
4344	2	73	1	G G	C T
4345	2	76	2	A A	T T
4346	2	69	1	G G	T T
4347	1	48	1	A G	C T
4348	1	59	1	G G	C T
4349	1	65	1	A G	T T
4350	1	66	2	A A	C T
4351	2	43	1	G G	T T
4352	1	79	2	G G	C T
4353	1	24	1	A A	C T
4354	1	67	1	A G	T T
4355	2	74	1	G G	C T
4356	1	66	2	A G	C T
4357	2	79	2	G G	C C
4358	1	75	2	A G	C T
4359	2	74	2	G G	C T
4360	2	59	2	G G	C C
4361	2	64	2	G G	T T
4362	2	55	1	G G	C C
4363	1	67	1	A G	T T
4364	1	60	1	G G	C T
4365	2	75	2	A G	C T
4366	2	79	2	G G	C T
4367	1	40	1	A A	T T
4368	1	50	1	G G	T T
4369	1	53	1	G G	T T
4370	2	46	1	G G	C T
4371	2	75	2	A A	T T
4372	1	63	1	A G	C T
4373	1	56	2	G G	C T
4374	1	51	1	A G	C T
4375	1	87	1	A G	C C
4376	1	51	1	A A	C T
4377	1	52	1	A G	C T
4378	1	57	1	A G	C C
4379	2	57	1	A G	C C
4380	2	75	2	A G	T T
4381	1	50	1	A G	C T
4382	1	62	1	A G	C T
4383	1	65	1	G G	C C
4384	1	51	1	A G	C C
4385	2	64	1	A G	C C
4386	2	60	1	A A	C T
4387	1	69	1	A G	C C
4388	1	79	1	G G	T T
4389	1	77	2	A G	C T
4390	1	67	1	A G	C T
4391	1	58	1	A G	T T
4392	2	84	1	G G	C T
4393	1	72	1	A G	C T
4394	2	59	1	G G	T T
4395	1	59	1	G G	C T
4396	2	83	2	A A	C T
4397	2	73	2	A G	C T
4398	2	73	2	A G	T T
4399	2	80	1	G G	T T
4400	2	68	1	A G	C T
4401	1	93	2	A G	C T
4402	1	52	1	A G	C T
4403	1	83	1	A A	C C
4404	1	63	1	A G	C T
4405	2	37	1	G G	C C
4406	1	51	1	G G	C T
4407	1	45	2	A G	T T
4408	1	74	2	A A	T T
4409	1	51	2	A G	C T
4410	2	90	2	A G	T T
4411	1	84	2	A G	C T
4412	1	64	2	A G	C T
4413	2	57	1	G G	C T
4414	2	64	1	A A	T T
4415	2	55	1	G G	C C
4416	1	81	2	G G	T T
4417	2	60	1	A A	T T
4418	1	44	2	G G	C T
4419	2	67	2	G G	C T
4420	1	75	2	A G	T T
4421	1	74	2	A G	C T
4422	2	87	2	A G	C T
4423	1	84	2	G G	C T
4424	1	75	2	A G	C T
4425	1	85	2	A A	C T
4426	2	68	2	A G	C T
4427	1	72	2	A A	C C
4428	1	65	2	A G	C T
4429	1	71	2	A G	C T
4430	1	74	2	A A	C T
4431	1	68	2	A G	T T
4432	1	79	2	A G	C T
4433	2	88	2	A G	C T
4434	1	75	2	G G	C T
4435	2	69	2	A A	T T
4436	2	63	2	A G	C T
4437	1	63	2	G G	T T
4438	2	79	2	A G	C T
4439	1	82	2	A G	T T
4440	1	80	1	G G	C T
4441	2	65	2	A A	T T
4442	2	60	2	A G	C T
4443	1	66	2	A G	T T
4444	1	50	2	G G	C T
4445	2	60	2	G G	C T
4446	1	60	2	A G	C T
4447	1	60	2	A G	T T
4448	2	65	2	A G	C T
4449	2	45	2	G G	C T
4450	1		2	A G	C C
4451	2	56	2	A A	T T
4452	1	63	2	G G	C T
4453	1	84	2	G G	C T
4454	1	80	1	A G	C C
4455	1	50	1	A A	T T
4456	1	79	2	A G	C T
4457	2	73	1	A G	C C
4458	1	78	2	A A	C T
4459	2	56	1	A G	C T
4460	2	62	1	A G	C C
4461	2	75	1	A G	C C
4462	1	77	1	G G	C T
4463	2	61	1	A A	C T
4464	1	68	2	A A	C T
4465	2	62	1	G G	C T
4466	2	71	1	G G	T T
4467	1	56	1	A G	T T
4468	1	67	2	G G	T T
4469	2	53	1	G G	T T
4470	2	51	1	A G	C C
4471	1	60	1	A G	C T
4472	1	63	1	G G	C T
4473	2	56	1	G G	C C
4474	2	76	1	A G	T T
4475	1	46	2	A G	C C
4476	1	56	1	G G	T T
4477	2	74	1	A A	C T
4478	1	67	2	A G	C T
4479	2	67	1	G G	C T
4480	1	66	1	A G	T T
4481	2	69	2	A G	T T
4482	2	75	2	A G	C T
4483	2	73	2	G G	C C
4484	2	77	2	G G	T T
4485	2	83	2	G G	T T
4486	2	81	2	G G	T T
4487	1	56	1	A G	C C
4488	1	60	2	G G	C T
4489	1	76	2	A A	T T
4490	2	68	2	A G	T T
4491	2	92	2	G G	C C
4492	2	71	2	G G	C C
4493	1	76	2	A A	T T
4494	2	71	1	A G	C C
4495	2	68	1	A G	C T
4496	1	63	2	A G	C T
4497	2	75	1	G G	C T
4498	1	84	2	A A	T T
4499	1	73	2	G G	C T
4500	1	73	2	A A	C T
4501	2	80	2	G G	C T
4502	1	88	1	G G	C C
4503	2	62	1	A A	C C
4504	2	83	1	A A	C T
4505	1	77	1	G G	C C
4506	2	52	1	A G	C T
4507	2	68	1	G G	C T
4508	2	72	2	A G	T T
4509	2	75	2	A G	C T
4510	1	75	2	A A	C T
4511	2	72	2	G G	T T
4512	1	81	2	A G	C T
4513	2	79	2	A A	T T
4514	2	72	2	A G	T T
4515	1	75	2	G G	C T
4516	2	66	1	A A	C C
4517	1	86	2	A G	T T
4518	2	76	2	A G	C T
4519	1	73	2	A A	C T
4520	2	70	2	G G	C T
4521	1	77	2	A G	T T
4522	1	72	2	A G	C T
4523	2	72	1	A G	C C
4524	1	61	2	G G	C T
4525	2	82	2	A G	C C
4526	2	60	1	A G	C T
4527	1	68	2	A G	C T
4528	2	80	2	A G	T T
4529	1	56	1	A G	C T
4530	1	63	1	A A	C T
4531	1	61	1	A A	C C
4532	1	70	2	G G	T T
4533	2	73	1	G G	C C
4534	1	74	1	A G	C C
4535	1	67	1	A G	C T
4536	2	69	2	G G	C T
4537	2	67	1	A A	T T
4538	1	70	2	G G	T T
4539	2	60	1	G G	T T
4540	2	69	1	G G	C T
4541	1	55	1	G G	C C
4542	2	76	2	G G	C T
4543	1	81	2	A G	T T
4544	2	61	2	G G	T T
4545	1	59	2	A A	C T
4546	1	54	1	G G	T T
4547	2	52	1	G G	C C
4548	2	80	2	G G	C C
4549	1	58	1	G G	T T
4550	2	62	1	G G	C T
4551	1	81	2	A A	T T
4552	1	77	2	G G	T T
4553	1	60	2	G G	T T
4554	1	85	2	G G	T T
4555	1	86	2	G G	C T
4556	1	76	1	A A	C C
4557	1	65	2	A G	T T
4558	1	80	2	A G	C T
4559	2	85	2	G G	C C
4560	2	71	2	A G	C T
4561	1	75	1	A G	T T
4562	1	74	2	A G	C C
4563	1	72	1	G G	C C
4564	2	53	1	A G	T T
[truncated: 334 more rows]
