# Supplementary material for: Molecular Basis of Gene-Gene Interaction: Cyclic Cross-Regulation of Gene Expression and Post-GWAS Gene-Gene Interaction Involved in Atrial Fibrillation
Source: PLoS Genet. 2015 Aug 12;11(8):e1005393. doi: 10.1371/journal.pgen.1005393 (PMC4534423; doi:10.1371/journal.pgen.1005393)
Supplement: S10 Table — Gender: 1 = male, 2 = female; AF: 1 = control, 2 = case. (XLSX) [file pgen.1005393.s011.xlsx]

## Sheet: Sheet1
ID	Sex	Age	AF	Genotype-rs2106261	Genotype-rs2200733
4899	2	65	2	G G	C T
4900	2	61	1	G G	C C
4901	2	55	2	A G	C T
4902	2	61	1	G G	T T
4903	1	53	1	G G	C T
4904	1	60	1	G G	C C
4905	2	58	1	G G	C T
4906	2	60	1	G G	T T
4907	1	60	1	A G	T T
4908	2	62	1	A G	T T
4909	2	51	1	G G	C T
4910	2	56	1	A A	C T
4911	2	74	2	G G	T T
4912	2	79	2	G G	C C
4913	2	77	2	A G	C T
4914	1	60	1	A G	T T
4915	1	62	2	A G	C C
4916	2	51	2	A A	T T
4917	1	60	1	A A	T T
4918	2	64	1	G G	T T
4919	1	54	2	G G	C T
4920	1	51	2	G G	T T
4921	1	53	1	A A	T T
4922	1	61	1	A G	C T
4923	2	50	1	G G	C T
4924	1	64	2	A G	T T
4925	2	82	1	A G	C T
4926	1	67	1	A A	C T
4927	2	59	2	G G	C C
4928	2	56	1	A G	C C
4929	2	57	1	A G	C T
4930	1	65	2	A G	T T
4931	2	66	2	G G	C C
4932	2	67	1	A A	T T
4933	1	58	2	G G	T T
4934	1	69	2	A G	T T
4935	1	76	1	A G	C C
4936	2	47	1	G G	T T
4937	2	55	1	G G	T T
4938	1	40	2	A G	C C
4939	1	57	1	A A	C T
4940	1	64	1	A G	C T
4941	2	54	2	A G	C C
4942	2	50	2	G G	C T
4943	2	47	1	G G	T T
4944	1	56	1	G G	C T
4945	2	50	1	A G	T T
4946	2	51	1	A A	C C
4947	1	61	2	G G	C T
4948	1	51	2	A G	C C
4949	2	48	1	G G	C T
4950	2	75	2	G G	C T
4951	1	63	2	G G	C T
4952	1	62	2	G G	C C
4953	1	45	1	A G	T T
4954	1	63	1	G G	T T
4955	2	70	2	G G	C T
4956	2	48	1	A G	T T
4957	1	51	2	A G	C T
4958	1	48	2	A G	T T
4959	2	60	2	G G	C T
4960	1	44	2	A G	T T
4961	2	65	2	G G	C C
4962	2	59	1	A G	C T
4963	2	75	2	G G	C T
4964	1	58	1	A G	C T
4965	1	45	1	A G	C T
4966	2	53	2	G G	C T
4967	1	60	2	A G	C T
4968	2	60	1	G G	C T
4969	2	75	1	G G	T T
4970	2	51	1	A A	C C
4971	1	58	1	A G	C C
4972	2	66	1	A G	C T
4973	2	49	1	A G	C T
4974	1	58	1	G G	C C
4975	1	60	2	G G	C T
4976	2	60	1	A G	C T
4977	1	74	2	A A	C T
4978	2	63	1	G G	C C
4979	1	70	2	A G	T T
4980	1	58	1	G G	C T
4981	1	65	1	G G	C T
4982	1	48	1	G G	T T
4983	1	65	1	A G	T T
4984	1	46	1	G G	T T
4985	1	60	1	G G	T T
4986	1	67	2	G G	C T
4987	1	46	1	A A	T T
4988	2	55	2	G G	C T
4989	1	54	2	G G	C T
4990	2	64	2	G G	T T
4991	2	52	2	G G	C T
4992	1	69	2	A G	C T
4993	1	74	2	A G	T T
4994	1	76	2	A A	T T
4995	1	62	2	A G	C C
4996	1	55	1	A A	C T
4997	1	43	2	A G	C T
4998	1	63	2	A G	C T
4999	2	52	2	G G	T T
5000	2	77	2	G G	C T
5001	2	47	1	G G	C T
5002	2	64	2	A G	C T
5003	1	79	2	A G	T T
5004	1	54	2	A G	T T
5005	1	45	1	A G	T T
5006	2	47	1	A G	T T
5007	2	68	2	G G	C T
5008	1	45	1	A G	T T
5009	2	55	1	A G	C T
5010	1	46	1	A G	T T
5011	1	47	1	A G	T T
5012	1	72	2	A G	T T
5013	1	51	1	A A	C T
5014	1	65	1	G G	C C
5015	2	51	1	G G	C C
5016	2	53	1	G G	C T
5017	1	59	2	A G	C T
5018	2	75	1	A G	C T
5019	2	76	2	G G	C T
5020	1	84	2	A G	C T
5021	2	76	2	G G	T T
5022	1	80	2	A A	C T
5023	1	76	2	G G	T T
5024	1	82	2	A G	C T
5025	1	79	2	A G	C T
5026	2	85	2	A G	T T
5027	1	82	2	A G	T T
5028	1	74	1	A A	T T
5029	1	80	2	A G	C T
5030	2	90	2	G G	T T
5031	1	85	2	G G	C T
5032	1		1	A A	T T
5033	1	78	1	G G	C T
5034	1	78	2	G G	T T
5035	2	74	2	A G	C T
5036	2	75	1	A G	C T
5037	2	76	1	G G	T T
5038	1	76	1	G G	C T
5039	1	81	2	A G	C T
5040	1	77	2	G G	T T
5041	1	84	2	G G	C T
5042	1	71	2	A A	T T
5043	1	83	2	A G	C T
5044	2	75	2	A G	C T
5045	1	72	2	A G	T T
5046	2	68	2	G G	C T
5047	2	69	2	A A	T T
5048	1	50	2	A G	C T
5049	1	64	2	G G	C T
5050	1	64	2	A A	C T
5051	1	48	2	A G	C T
5052	1	80	2	G G	C C
5053	1	67	2	A G	C T
5054	1	58	2	A G	C C
5055	2	38	2	A G	C T
5056	1	67	2	G G	T T
5057	2	59	2	A G	T T
5058	1	72	2	A G	T T
5059	1	55	2	A G	C T
5060	1	35	2	A A	C T
5061	2	72	2	G G	C T
5062	2	76	2	A G	T T
5063	2	70	2	G G	C T
5064	1	56	2	A A	T T
5065	1	60	2	A G	C T
5066	2	65	2	A G	C C
5067	2	55	2	A G	T T
5068	2	68	2	A G	C T
5069	2	73	2	A G	C T
5070	1	51	2	A G	C T
5071	1	78	2	A G	C C
5072	1	58	2	A G	T T
5073	2	59	2	A A	C T
5074	2	52	2	A A	C C
5075	1	50	2	G G	T T
5076	1	46	2	A A	T T
5077	1	81	2	A G	C T
5078	1	76	2	A G	T T
5079	1	58	2	A G	T T
5080	1	52	2	A G	T T
5081	2	58	2	A A	T T
5082	1	42	2	A G	C T
5083	1	63	2	A A	T T
5084	1	69	2	A G	T T
5085	2	68	2	A G	T T
5086	1	77	2	A G	C C
5087	1	29	2	A A	C T
5088	1	50	2	G G	T T
5089	2	72	2	A G	C C
5090	1	42	2	G G	C C
5091	2	77	2	G G	T T
5092	2	64	2	A G	C T
5093	2	62	2	A G	T T
5094	1	57	2	A A	C T
5095	2	42	2	A G	C T
5096	2	70	2	G G	C T
5097	2	33	2	A G	T T
5098	1	51	2	A G	C T
5099	1	74	2	G G	C T
5100	1	42	2	G G	C C
5101	1	77	2	A G	T T
5102	1	56	2	A G	C T
5103	1	28	2	A G	C T
5104	1	64	2	G G	C T
5105	2	72	2	A G	C T
5106	1	51	2	A A	C T
5107	1	46	2	A A	T T
5108	2	51	2	A G	T T
5109	1	50	2	A G	T T
5110	2	77	2	A G	T T
5111	2	54	2	G G	C C
5112	1	67	2	A G	T T
5113	2	59	2	A G	C T
5114	1	50	2	A G	C C
5115	2	64	2	A G	C T
5116	1	64	2	A G	C T
5117	1	72	2	A G	C C
5118	1	50	2	A G	C T
5119	2	75	2	A G	C C
5120	1	42	2	G G	T T
5121	1	53	2	G G	T T
5122	1	56	2	A A	T T
5123	1	60	2	A G	C T
5124	1	67	2	G G	C T
5125	1	58	2	A G	C T
5126	1	43	2	A A	T T
5127	1	76	2	A G	C T
5128	2	62	2	A G	T T
5129	2	72	2	G G	T T
5130	2	64	2	G G	T T
5131	1	67	2	A A	T T
5132	2	63	2	A G	T T
5133	2	68	2	G G	T T
5134	2	74	2	G G	T T
5135	2	55	2	A G	T T
5136	2	52	2	G G	T T
5137	2	64	2	A G	C T
5138	2	72	2	A G	C T
5139	2	77	2	G G	T T
5140	1	52	2	A G	C C
5141	1	68	2	G G	C T
5142	1	76	2	G G	C T
5143	1	60	2	A A	T T
5144	1	46	2	A G	C T
5145	2	43	2	A G	C T
5146	1	46	2	A G	C T
5147	1	63	2	G G	T T
5148	1	38	2	A G	T T
5149	2	60	2	A G	T T
5150	1	62	2	G G	T T
5151	1	46	2	A A	T T
5152	1	50	2	G G	T T
5153	2	65	2	A A	C T
5154	1	84	2	G G	C T
5155	1	62	2	A G	C T
5156	2	76	2	A G	C T
5157	2	78	2	G G	T T
5158	1	56	2	A A	T T
5159	1	63	2	G G	T T
5160	1	41	2	G G	T T
5161	1	50	2	A G	T T
5162	1	72	2	A G	C T
5163	1	60	2	G G	C T
5164	2	60	2	A G	C C
5165	1	70	2	A G	T T
5166	2	66	2	A G	T T
5167	2	68	2	A G	C T
5168	1	61	2	A G	T T
5169	1	54	2	A G	C T
5170	1	64	2	G G	C T
5171	1	71	2	G G	T T
5172	2	53	2	A A	T T
5173	1	55	2	A A	C T
5174	1	64	2	G G	T T
5175	1	31	2	A G	C C
5176	1	47	2	G G	C C
5177	1	55	2	A G	C T
5178	1	35	2	A A	T T
5179	1	64	2	A G	C C
5180	1	42	2	A A	T T
5181	1	53	2	A G	T T
5182	1	57	2	A G	T T
5183	1	60	2	A A	C T
5184	1	30	2	G G	T T
5185	1	55	2	A G	C C
5186	2	71	2	G G	C T
5187	1	61	2	A A	C T
5188	2	54	2	G G	T T
5189	1	49	2	G G	C T
5190	2	41	2	A G	T T
5191	1	67	2	A G	C C
5192	1	63	2	A G	C C
5193	1	37	2	A A	C T
5194	1	52	2	A G	C T
5195	2	64	2	A G	T T
5196	1	48	2	A G	C T
5197	1	46	2	G G	C T
5198	1	66	2	A G	C C
5199	1	72	2	G G	C C
5200	2	46	2	A G	T T
5201	1	55	2	A G	T T
5202	1	50	2	A G	C C
5203	1	68	2	A G	C T
5204	1	49	2	G G	C T
5205	1	46	2	A A	T T
5206	2	73	2	G G	C T
5207	2	43	2	A A	T T
5208	2	52	2	A G	T T
5209	1		2	A G	T T
5210	2	58	2	A G	C T
5211	1	56	2	A G	C T
5212	1	50	2	G G	T T
5213	1	62	2	G G	T T
5214	1	55	2	A A	C T
5215	2	76	2	A A	T T
5216	2	54	2	A G	C T
5217	1	64	2	G G	T T
5218	1	60	2	A A	T T
5219	2	64	2	A G	T T
5220	1	50	2	A A	T T
5221	1	58	2	G G	C T
5222	1	68	2	A G	T T
5223	1	47	2	G G	T T
5224	2	52	2	A G	T T
5225	2	75	2	A G	T T
5226	1	57	2	A G	C C
5227	1	50	1	A G	C T
5228	2	59	1	G G	C T
5229	1	57	1	A G	C T
5230	1	73	2	G G	C T
5231	2	68	1	A G	C T
5232	2	70	2	G G	T T
5233	2	73	1	G G	C C
5234	1	62	1	A G	C T
5235	1	76	2	A G	C C
5236	1	63	2	A A	T T
5237	2	66	2	A G	C T
5238	2	48	1	A G	C T
5239	2	67	2	A G	C T
5240	1	74	2	A A	T T
5241	2	54	1	A G	C T
5242	1	75	2	A G	C T
5243	1	53	1	G G	T T
5244	1	51	1	G G	C T
5245	2	48	1	A A	C T
5246	1	72	1	G G	T T
5247	2	52	1	A G	T T
5248	1	58	1	A A	C C
5249	2	70	1	A G	C C
5250	2	60	1	A G	C T
5251	1	55	1	G G	C C
5252	2	58	1	A G	C C
5253	1	58	1	A G	C T
5254	1	50	1	A G	T T
5255	2	75	2	G G	C C
5256	2	54	1	A G	C C
5257	1	78	2	A A	C T
5258	2	58	1	G G	T T
5259	1	73	2	A G	T T
5260	1	74	2	A G	C T
5261	2	69	1	A G	C C
5262	2	48	1	G G	C T
5263	2	65	1	G G	C T
5264	2	56	1	A G	T T
5265	1	57	1	G G	C T
5266	2	52	1	G G	C C
5267	2	55	1	G G	C T
5268	1	49	1	A G	C T
5269	2	61	1	A G	T T
5270	1	52	1	G G	T T
5271	2	47	1	A G	C C
5272	2	67	1	A G	C T
5273	2	56	1	A G	C T
5274	1	65	1	G G	T T
5275	1		2	A A	C C
5276	2	75	1	A G	C T
5277	1	68	1	A G	T T
5278	1	55	1	A G	T T
5279	1	54	1	A G	C T
5280	2	81	2	G G	C T
5281	2	74	2	A G	T T
5282	2	55	1	A G	C T
5283	1	45	1	G G	C T
5284	1	75	1	A G	C T
5285	1	77	1	A G	C C
5286	2	57	1	A G	C T
5287	2	68	1	A G	C T
5288	1	63	1	A G	C C
5289	2	80	2	G G	C T
5290	2	46	1	A G	C C
5291	1	86	2	A A	C T
5292	2	70	1	A A	T T
5293	1	84	1	G G	C T
5294	1	76	1	G G	T T
5295	2	74	2	G G	T T
5296	2	69	1	G G	C T
5297	2	70	1	G G	C T
5298	2	37	2	A A	T T
5299	2	60	1	A A	T T
5300	2	60	1	G G	C C
5301	2	78	2	G G	T T
5302	2	57	1	A G	C C
5303	2	78	1	A G	C T
5304	1	79	1	A G	C T
5305	1	60	1	G G	C C
5306	2	59	1	G G	C C
5307	2	71	1	G G	T T
5308	1	47	1	G G	T T
5309	2	90	2	A G	C T
5310	1	64	1	G G	C T
5311	2	52	1	A G	T T
5312	1	52	2	G G	C T
5313	1	59	2	A G	T T
5314	1	73	1	G G	C T
5315	1	53	1	G G	C T
5316	2	45	1	G G	C T
5317	1	46	1	A G	C C
5318	1	60	2	A G	C T
5319	2	75	1	A A	C C
5320	1	63	1	G G	C C
5321	2	63	2	A A	C T
5322	1	60	1	A G	C C
5323	1	73	1	A G	C C
5324	2	78	1	A A	C T
5325	2	83	2	A A	C T
5326	2	44	2	A G	T T
5327	2	64	1	G G	T T
5328	1	58	1	A G	C T
5329	1	59	1	G G	C C
5330	1	79	2	G G	C T
5331	1	64	1	A A	C T
5332	1	46	2	A G	C T
5333	1	69	1	G G	T T
5334	1	45	1	A G	C T
5335	2	42	2	A G	T T
5336	1	46	1	G G	T T
5337	1	60	1	G G	T T
5338	2	80	1	A A	C T
5339	2	54	1	A G	C C
5340	1	46	1	A A	C C
5341	1	70	1	A A	T T
5342	1	45	2	A A	T T
5343	1	40	2	A G	C T
5344	1	55	1	G G	T T
5345	1	71	1	G G	C T
5346	1	81	1	A A	T T
5347	1	85	2	G G	T T
5348	1	78	1	G G	T T
5349	2	79	1	A G	C T
5350	2	68	1	A G	C T
5351	1	42	2	A G	T T
5352	2	56	2	G G	T T
5353	1	73	1	G G	T T
5354	1	48	1	A A	T T
5355	1	38	1	A G	C C
5356	1	55	1	A G	T T
5357	1	80	2	A G	T T
5358	1	65	1	A G	T T
5359	2	57	1	G G	T T
5360	1	55	1	A G	C T
5361	1	21	2	G G	C C
5362	1	50	1	G G	T T
5363	1	76	1	A G	C C
5364	1	78	2	G G	T T
5365	1	61	2	G G	C C
5366	1	63	2	G G	T T
5367	1	85	1	A G	T T
5368	2	59	1	A G	C T
5369	1	74	2	A A	T T
5370	2	42	2	A G	C T
5371	2	79	1	A G	C C
5372	1	89	2	G G	C T
5373	1	88	1	G G	C T
5374	2	52	1	A G	C C
5375	2	70	1	A G	C T
5376	1	70	1	G G	C T
5377	2	54	1	G G	T T
5378	1	84	2	G G	T T
5379	1	46	1	A G	C C
5380	2	56	1	A G	T T
5381	1	53	2	G G	T T
5382	1	78	1	G G	T T
5383	2	52	1	A G	C C
5384	2	62	1	G G	C T
5385	2	45	1	A G	C T
5386	1	57	1	A G	T T
5387	1	79	1	G G	C T
5388	2		1	A G	T T
5389	1	26	2	A G	C C
5390	2	76	2	G G	C T
5391	2	49	2	A G	C T
5392	1	48	1	G G	C T
5393	2	80	2	A G	C T
5394	1	56	2	A G	C C
5395	1	58	1	A G	C T
5396	1	54	2	G G	C T
5397	1	79	2	A G	T T
5398	1	56	1	A G	C T
5399	2	85	2	A G	T T
5400	1		1	G G	C T
5401	2	52	2	A G	C T
5402	1	77	1	G G	C T
5403	2	70	1	A G	C T
5404	2	52	2	A G	C T
5405	2	45	1	A G	C T
5406	1	30	2	A G	C T
5407	1	57	1	G G	T T
5408	1	86	1	A G	C C
5409	1	78	1	A G	C T
5410	1	49	1	A G	C T
5411	2	81	2	A G	C C
5412	2	72	1	G G	T T
5413	1	66	2	G G	T T
5414	2	73	1	G G	C C
5415	1	61	1	A G	C C
5416	2	59	1	A G	C T
5417	2	68	2	A A	C T
5418	2	47	2	G G	C T
5419	2	63	1	G G	T T
5420	2	76	1	G G	T T
5421	1	72	2	A A	C T
5422	1	52	2	A G	T T
5423	2	71	2	A A	T T
5424	2	90	2	A G	C T
5425	1	85	1	A G	C T
5426	1	53	1	A G	C C
5427	1	72	2	G G	T T
5428	1	49	1	G G	C C
5429	1	76	1	A A	C C
5430	2	48	1	A G	C C
5431	2	84	1	A G	T T
5432	1	45	1	G G	T T
5433	1	75	1	A G	T T
5434	1	59	2	G G	T T
5435	1	48	1	A G	C C
5436	2	70	1	G G	C C
5437	1	73	1	A A	C C
5438	2	50	1	A G	C T
5439	2	83	2	A G	C C
5440	2	70	1	A G	C T
5441	2	53	1	A G	C T
5442	1	78	1	G G	T T
5443	1	80	1	G G	T T
5444	1	47	1	G G	C C
5445	1	68	2	A G	C T
5446	2	65	2	A G	C T
5447	2	55	1	G G	C C
5448	2	49	1	A G	C T
5449	1	62	1	G G	C C
5450	1		1	A G	C T
5451	2	82	1	A G	C T
5452	1	73	2	A G	C T
5453	1	60	1	G G	T T
5454	1	48	1	G G	T T
5455	2	60	1	G G	C T
5456	1	63	2	A G	C T
5457	1	83	2	A A	C T
5458	2	53	1	G G	C C
5459	1	78	1	G G	C T
5460	1	45	1	A G	T T
5461	2	61	1	A A	C T
5462	1	71	1	G G	C T
5463	1	59	2	G G	C T
5464	1	82	2	A A	T T
5465	1	45	1	A G	C T
5466	1	70	1	G G	C T
5467	2	71	1	A G	C T
5468	1	81	1	G G	C T
5469	2	75	1	G G	T T
5470	1	70	2	G G	T T
5471	2	67	1	G G	C C
5472	1	50	2	G G	C T
5473	2	46	2	G G	T T
5474	2	47	1	A G	C T
5475	1	77	1	G G	C T
5476	1	57	1	G G	C T
5477	2	52	2	A A	T T
5478	2	87	2	G G	T T
5479	2	53	1	A G	T T
5480	1	61	2	G G	C T
5481	2	46	1	G G	C T
5482	1	57	1	A G	T T
5483	2	79	2	A G	C T
5484	1	59	2	G G	T T
5485	2	51	1	G G	T T
5486	1	61	2	A G	C T
5487	1	62	1	G G	C C
5488	2	64	2	A G	C C
5489	1	54	2	A G	T T
5490	1	79	2	G G	C C
5491	1	61	1	A G	T T
5492	1	68	2	A A	C T
5493	2	74	1	A G	C T
5494	2	48	1	A G	C T
5495	2	73	2	G G	C T
5496	1	73	1	G G	T T
5497	1	70	2	G G	C T
5498	1	75	1	A G	C T
5499	1	81	2	A G	T T
5500	1	62	1	A G	T T
5501	1	75	1	G G	T T
5502	2	69	2	A G	C C
5503	2		2	G G	C C
5504	1	67	2	G G	T T
5505	2	55	2	A G	C C
5506	1	71	2	G G	C T
5507	1	67	2	A G	C T
5508	1	49	1	G G	T T
5509	1	59	2	A A	C T
5510	1	34	2	A A	C T
5511	1	80	2	A A	C T
5512	2	63	2	A G	C T
5513	2	47	2	G G	C C
5514	1	77	2	A G	C T
5515	1		2	A G	C T
5516	2	75	2	A G	C T
5517	2	91	2	A G	C T
5518	2	51	2	A A	C T
5519	2	55	2	A G	C C
5520	1	66	2	A G	C T
5521	1	76	2	A G	T T
5522	2	77	2	G G	C T
5523	1	55	1	G G	T T
5524	1	75	2	A G	C T
5525	2	62	1	G G	C T
5526	2	61	1	A G	C T
5527	1	47	1	G G	T T
5528	1	73	2	A G	T T
5529	2	45	1	G G	C T
5530	1	48	1	G G	C T
5531	1	58	1	A G	C T
5532	1	58	2	A A	T T
5533	2	50	1	G G	C C
5534	2	84	2	A G	C C
5535	1	77	2	G G	T T
5536	1	63	2	A G	T T
5537	2	70	2	A G	T T
5538	2	70	2	G G	T T
5539	1	45	1	G G	C T
5540	1	76	2	A G	C C
5541	1	70	2	A G	C T
5542	1	68	1	A G	C T
5543	1	46	1	A G	C T
5544	1	52	2	A A	T T
5545	1	71	2	A A	T T
5546	2	85	2	A G	T T
5547	2	46	1	G G	T T
5548	1	48	1	A A	C C
5549	2	72	1	G G	C T
5550	2	56	1	A G	C C
5551	1	45	1	A A	C T
5552	2	49	1	A G	C C
5553	2	64	1	A G	C C
5554	2	74	1	G G	T T
5555	1	86	2	G G	C C
5556	1	66	2	G G	T T
5557	2	51	1	G G	C T
5558	1	50	2	A G	C T
5559	2	71	1	A A	T T
5560	2	66	1	G G	T T
5561	1	61	1	A A	T T
5562	2	58	1	A G	C T
5563	1	50	1	G G	C T
5564	1	48	1	G G	C T
5565	2	61	2	A G	C T
5566	1	65	1	A G	C T
5567	1	45	1	G G	C T
5568	1	65	1	A G	C C
5569	1	45	1	G G	C T
5570	1	45	1	A G	T T
5571	2		1	G G	C C
5572	2	65	1	A G	C T
5573	1	80	2	A G	T T
5574	1	65	1	A G	C T
5575	1	70	1	A G	T T
5576	2	45	1	A G	C C
5577	1	45	1	G G	T T
5578	1	60	2	G G	T T
5579	2	50	2	A G	T T
5580	1	45	1	G G	T T
5581	2	60	1	G G	C T
5582	1	65	2	A G	C T
5583	2	60	1	A G	C T
5584	1	45	2	A A	C T
5585	1	65	2	A G	T T
5586	2	45	1	A G	C T
5587	1	50	1	A G	T T
5588	1	60	1	G G	C C
5589	2	65	1	G G	C T
5590	1	45	1	G G	C C
5591	1	46	1	G G	C C
5592	1	45	1	G G	C C
5593	2	45	1	A G	C T
5594	2	45	1	G G	C T
5595	1	45	1	G G	T T
5596	2	45	1	A A	C C
5597	2	60	2	A G	C T
5598	1	45	1	A G	T T
5599	1	60	1	A G	C T
5600	1	60	2	A G	T T
5601	2	60	1	A G	C T
5602	1	65	1	G G	C T
5603	1	45	1	A G	T T
5604	2	60	1	G G	C T
5605	1	60	2	A G	T T
5606	1	45	1	A G	C T
5607	2	45	1	G G	C T
5608	2	45	1	G G	C T
5609	2	45	1	A A	C T
5610	1	45	1	G G	C T
5611	1	80	2	A G	T T
5612	2	80	2	A G	C T
5613	1	80	1	G G	C T
5614	2	80	1	A G	C T
5615	2	80	2	G G	C C
5616	1	45	1	G G	C T
5617	2	45	1	A G	C T
5618	2	45	1	G G	C C
5619	1	45	1	G G	C T
5620	2		1	G G	C T
5621	2		1	G G	C T
5622	2		1	A G	C T
5623	1		1	A G	C T
5624	1		1	A G	C T
5625	1		1	A G	C T
5626	2		1	G G	C T
5627	1		1	A G	C T
5628	1		1	G G	C C
5629	2		2	A G	C T
5630	2		1	G G	C T
5631	2		1	A G	C T
5632	2		1	G G	C T
5633	2		1	A G	C T
5634	2	62	1	A G	C T
5635	1	67	1	G G	C T
5636	1	57	1	A A	C T
5637	2	76	2	G G	C T
5638	1	55	1	A G	C T
5639	1	60	1	G G	C T
5640	1	57	1	G G	T T
5641	1	76	2	A G	T T
5642	1	45	1	A G	C C
5643	2	78	1	G G	C C
5644	1	71	2	A G	T T
5645	1	58	1	G G	C T
5646	1	58	1	A G	C T
5647	1	56	1	G G	C C
5648	1	65	2	A G	T T
5649	2	60	1	G G	C C
5650	1	56	1	G G	C T
5651	2	72	1	A G	C T
5652	1	61	2	G G	C T
5653	1	56	1	G G	T T
5654	1	70	2	A G	T T
5655	1	72	2	A A	T T
5656	1	39	2	G G	C T
5657	2	80	1	G G	C C
5658	2	78	2	A G	T T
5659	1	84	2	G G	C T
5660	1	76	2	G G	C T
5661	2	78	2	A G	C T
5662	1	74	2	G G	C T
5663	1	81	1	A G	T T
5664	1	62	1	A G	T T
5665	1	64	2	A A	C T
5666	2	79	2	A G	T T
5667	1	58	2	A G	C T
5668	2	70	2	A A	C T
5669	2	53	2	G G	C C
5670	1	65	1	G G	C T
5671	1	46	1	G G	C T
5672	1	64	2	A G	C T
5673	1	62	2	G G	T T
5674	2	68	1	G G	C T
5675	2	74	1	G G	C T
5676	2	71	2	A A	C T
5677	2	58	1	A G	C C
5678	2	72	1	G G	C T
5679	2	58	1	G G	C T
5680	1	61	1	A G	C C
5681	1	73	2	G G	T T
5682	1	49	1	A G	C T
5683	1	90	2	A G	C C
5684	2	57	2	A G	T T
5685	1	46	1	G G	T T
5686	1	50	1	G G	C T
5687	2	53	1	G G	C T
5688	1	56	1	A G	C C
5689	1	61	1	A G	C C
5690	1	52	2	A A	T T
5691	1	50	1	A G	C T
5692	2	72	2	A G	C T
5693	2	56	1	A G	C C
5694	2	45	1	G G	T T
5695	1	61	2	A G	T T
5696	2	52	2	G G	C C
5697	2	48	1	G G	C T
5698	2	57	1	G G	C C
5699	1	75	1	G G	C C
5700	2	55	1	G G	C T
5701	2	54	1	G G	C T
5702	2	52	1	G G	C T
5703	2	48	1	A G	C C
5704	1	65	2	G G	C T
5705	2	69	1	G G	C T
5706	1	62	1	A G	C T
5707	1	75	1	A G	C T
5708	1	70	2	G G	T T
5709	1	70	2	A G	C T
5710	2	72	2	G G	C T
5711	2	55	1	A G	C T
5712	2	72	1	A G	C T
5713	2	84	1	A G	C T
5714	2	75	2	A G	C T
5715	1	55	2	G G	C T
5716	1	83	2	G G	C T
5717	1	45	1	A G	C C
5718	1	60	1	G G	C T
5719	1	54	2	A G	C C
5720	1	49	1	A G	C T
5721	2	66	2	G G	C T
5722	2	53	1	A G	T T
5723	1	64	1	A G	C T
5724	2	65	1	A G	T T
5725	1	47	1	G G	C T
5726	2	48	1	G G	T T
5727	1	70	1	G G	C T
5728	1	49	1	A G	T T
5729	2	65	1	A G	T T
5730	1	60	1	G G	T T
5731	2	60	1	A G	C T
5732	1	53	1	G G	C C
5733	1	71	1	A G	T T
5734	2	53	1	A G	C T
5735	2	69	1	G G	C C
5736	1	45	1	G G	T T
5737	1	73	1	A A	C T
5738	2	70	1	A G	C T
5739	2	70	1	G G	C C
5740	1	58	1	G G	C T
5741	2	67	1	A G	C T
5742	1	61	1	A G	C T
5743	1	68	1	A G	C T
5744	1	69	2	A A	T T
5745	1	47	1	G G	C T
5746	2	48	1	G G	C T
5747	2	63	1	A G	C C
5748	2	60	2	G G	C T
5749	2	53	1	A G	C C
5750	1	54	1	A G	C T
5751	1	62	1	A G	C T
5752	2	52	1	A G	C C
5753	2	58	1	A G	C T
5754	1	52	1	A A	C T
5755	1	66	1	A G	T T
5756	1	67	1	A G	C C
5757	1	55	1	G G	C C
5758	1	75	1	G G	T T
5759	1	41	2	A G	C T
5760	2	59	1	G G	C C
5761	1	46	1	G G	C T
5762	2	58	1	G G	C C
5763	2	49	1	A G	C C
5764	1	45	1	G G	C C
5765	1	57	1	A G	C C
5766	1	47	1	G G	T T
5767	1	51	1	A G	C C
5768	1	58	1	G G	T T
5769	1	49	1	G G	C C
5770	2	48	1	A G	C T
5771	2	72	1	A A	C C
5772	1	57	1	G G	T T
5773	1	53	1	A G	C T
5774	1	47	1	G G	C T
5775	1	47	1	A A	C T
5776	1	48	1	G G	C T
5777	1	59	1	A A	C T
5778	1	56	1	A A	T T
5779	1	47	1	G G	C T
5780	1	47	1	A G	C C
5781	1	46	1	G G	T T
5782	1	45	1	G G	C T
5783	1	45	1	A G	C T
5784	1	45	1	A A	T T
5785	2	48	1	G G	C T
5786	2	49	1	A A	C T
5787	1	59	1	A G	C C
5788	1	45	1	A G	T T
5789	2	62	1	A G	C C
5790	1	46	1	G G	T T
5791	1	59	1	G G	T T
5792	1	48	1	A G	T T
5793	1	47	1	G G	T T
5794	1	47	1	G G	T T
5795	1	45	1	G G	C T
5796	1	49	1	G G	C T
5797	1	55	1	A G	C T
5798	2	47	1	A G	C T
5799	2	47	1	A G	C T
5800	1	59	1	A G	C T
5801	1	52	1	G G	C T
5802	1	46	1	A G	T T
5803	2	58	1	A G	T T
5804	2	49	1	G G	C T
5805	1	58	1	A G	T T
5806	2	46	1	A A	C T
5807	2	45	1	A G	C T
5808	1	46	1	G G	T T
5809	2	48	1	G G	C C
5810	1	56	2	G G	C T
5811	1	52	1	G G	T T
5812	1	59	1	G G	C C
5813	1	45	1	A G	C C
5814	1	48	1	A G	C T
5815	1	63	1	A G	C C
5816	1	45	1	G G	C T
5817	1	48	1	A G	C T
5818	1	45	1	A G	C T
5819	2	46	1	G G	C T
5820	1	54	1	A G	C T
5821	1	53	1	A G	T T
5822	2		1	G G	C T
5823	2	45	1	A G	T T
5824	2	69	1	G G	C C
5825	1	55	1	G G	T T
5826	1	51	1	G G	T T
5827	1	46	1	A G	C C
5828	1	56	1	G G	T T
5829	2	54	1	A G	C T
5830	1	46	1	G G	T T
5831	1	46	1	G G	T T
5832	1	46	1	A G	C T
5833	1	49	1	A G	C T
5834	1	50	1	G G	T T
5835	2	66	1	G G	C T
5836	2	86	1	A G	C T
5837	1	47	1	G G	C T
5838	2	63	2	A G	T T
5839	2	85	2	G G	C T
5840	1	45	1	A G	C T
5841	2	72	1	A G	C T
5842	2	62	1	A A	C T
5843	2	60	1	G G	C T
5844	1	52	1	G G	C T
5845	1	61	1	A G	C T
5846	1	85	2	G G	C C
5847	2	52	1	A G	C T
5848	1	64	1	A A	T T
5849	1	64	1	G G	C C
5850	1	73	1	G G	T T
5851	1	45	1	A G	T T
5852	1	64	2	A G	C T
5853	1	75	1	G G	T T
5854	2	68	1	G G	C T
5855	2	54	1	G G	C T
5856	2	72	1	A G	C T
5857	1	48	1	A G	C C
5858	1	79	1	A G	T T
5859	2	77	1	A G	T T
5860	2	46	1	A A	C T
5861	1	53	1	A G	C T
5862	1	71	1	G G	T T
5863	1	80	1	A G	C T
5864	2	74	1	A G	T T
5865	2	67	1	A G	T T
5866	1	81	1	G G	T T
5867	1	62	1	A A	C T
5868	2	55	1	G G	C T
5869	1	47	1	A G	C T
5870	1	71	1	A G	C T
5871	1	78	2	G G	T T
5872	2	76	2	A G	C C
5873	1	78	1	G G	T T
5874	1	53	1	G G	T T
5875	1		1	A G	T T
5876	1	51	1	A G	C C
5877	2	56	1	A G	C T
5878	2	60	1	A A	C T
5879	1	70	2	A A	C T
5880	2	82	2	G G	C T
5881	1		1	G G	T T
5882	1	60	1	G G	C C
5883	1	62	1	G G	C T
5884	2	75	2	G G	C C
5885	2	71	2	A G	C T
5886	1	52	1	A A	C T
5887	1	85	2	A A	T T
5888	2	62	1	A A	T T
5889	1	69	2	G G	C T
5890	2	72	1	G G	C T
5891	1	68	1	A G	T T
5892	2	63	1	A G	T T
5893	1		1	G G	C T
5894	2	26	2	G G	C T
5895	1	82	1	G G	C C
5896	2	89	2	A A	C T
5897	1	68	1	A G	C T
5898	1	79	2	G G	C T
5899	1	73	2	G G	C T
5900	1	78	1	G G	C T
5901	1	60	1	A G	C T
5902	1	77	2	G G	C C
5903	2	63	1	G G	C T
5904	1	53	1	G G	C C
5905	2	77	2	G G	C T
5906	1	80	2	A G	C T
5907	2	56	1	G G	C T
5908	1	76	1	G G	T T
5909	2	70	2	A G	C T
5910	1	46	1	A G	C C
5911	2	54	1	A G	C T
5912	2		1	A G	C T
5913	2	68	1	A G	C T
5914	2	54	1	A G	C T
5915	1	48	1	G G	C C
5916	2	52	1	G G	T T
5917	1	66	1	A G	T T
5918	2	68	1	A G	C T
5919	2	66	1	A G	T T
5920	1	63	1	A A	T T
5921	2	82	2	A A	C C
5922	1	80	1	G G	C T
5923	1	82	1	A G	C C
5924	1	64	1	G G	T T
5925	1	78	2	A G	T T
5926	1	52	1	A G	C C
5927	2	81	2	A G	T T
5928	2	84	1	A G	T T
5929	1		1	A G	T T
5930	1	65	1	G G	C T
5931	1	70	2	G G	C T
5932	2	76	1	G G	C C
5933	1	67	1	G G	C T
5934	2	66	1	A G	C T
5935	1	64	1	A G	C T
5936	1	54	1	G G	C T
5937	2	79	1	G G	C T
5938	2	46	1	A G	C T
5939	1	47	1	G G	C T
5940	2	68	1	G G	C T
5941	2	52	1	G G	C C
5942	2	64	1	A G	C T
5943	2	61	1	A G	C T
5944	2	50	1	G G	T T
5945	2	63	1	G G	C T
5946	2	50	1	G G	C T
5947	2	51	1	A G	C T
5948	1	52	1	A G	C T
5949	1	72	1	A G	T T
5950	2	56	1	G G	C T
5951	1	75	2	G G	C T
5952	1	80	1	G G	C C
5953	1	50	1	G G	C C
5954	2	55	1	G G	C T
5955	2	54	1	A G	C T
5956	1	53	1	G G	C C
5957	2	78	2	A A	C T
5958	2	45	1	A A	C T
5959	2	57	1	A G	C C
5960	1	76	1	G G	T T
5961	2	54	1	G G	C T
5962	2		1	G G	T T
5963	2	76	1	G G	C T
5964	1	76	1	A A	C C
5965	2	62	1	G G	T T
5966	2	50	1	G G	C T
5967	1	60	1	G G	C T
5968	1	52	1	A G	C T
5969	1	57	1	G G	C T
5970	1	53	1	G G	T T
5971	1	54	1	G G	C C
5972	1	79	1	A G	C T
5973	2	71	1	A G	C T
5974	1	64	1	G G	C T
5975	2	64	1	A G	C T
5976	1	59	1	G G	C T
5977	1	63	1	A G	C T
5978	2	57	1	A G	C T
5979	1	80	2	A G	C T
5980	2	47	1	G G	C T
5981	1	59	1	G G	C T
5982	1	51	1	A G	T T
5983	1	57	1	G G	C T
5984	1	78	2	G G	C T
5985	1	75	1	A G	C T
5986	2	80	2	G G	T T
5987	2	52	1	G G	T T
5988	2	53	1	A G	T T
5989	2	66	2	G G	T T
5990	1	75	2	G G	C T
5991	1	72	1	A G	C T
5992	2	86	2	G G	C C
5993	2	60	1	G G	C T
5994	2	66	1	G G	T T
5995	2	86	1	A G	C T
5996	1	67	1	A A	C T
5997	2	73	1	A A	C C
5998	2	58	1	G G	C T
5999	2	73	1	A G	C T
6000	1	55	1	A G	C T
6001	1	61	1	A A	C C
6002	2	55	1	G G	T T
6003	1	76	1	G G	T T
6004	2	74	2	A G	C T
6005	1	82	1	A G	C C
6006	2	82	1	A G	C T
6007	2	92	1	G G	C T
6008	2	74	1	G G	C T
6009	2	78	2	A A	C T
6010	1	70	1	A G	C C
6011	2	84	2	A G	T T
6012	2	68	2	G G	C T
6013	1	78	2	A G	C C
6014	2	58	2	A G	C T
6015	2	50	1	G G	C T
6016	1	68	2	G G	T T
6017	2	49	1	G G	C T
6018	2	67	1	A G	C T
6019	1	66	1	A G	T T
6020	1	78	1	A G	C C
6021	1	68	1	G G	C C
6022	2	50	2	G G	T T
6023	2	62	1	A G	T T
6024	1	62	1	G G	C T
6025	2	45	1	G G	C T
6026	2	53	1	A G	C T
6027	2	59	1	G G	C T
6028	2	48	1	G G	C T
6029	2	46	1	G G	C T
6030	1	54	2	A A	C T
6031	2	46	1	A G	T T
6032	2	45	1	G G	T T
6033	1	71	1	G G	C T
6034	1	59	1	G G	C T
6035	2	76	2	A G	C T
6036	1	57	1	A G	C T
6037	2	77	1	G G	C C
6038	2	46	1	G G	C T
6039	1	68	2	A A	C T
6040	1	78	2	G G	C T
6041	1	56	1	G G	C T
6042	2	51	1	A G	C T
6043	2	49	1	G G	C T
6044	2	51	1	A G	C T
6045	2	54	1	A G	C T
6046	1	50	1	G G	C C
6047	2	86	2	A G	C T
6048	1	55	1	A G	C C
6049	1	80	2	A G	C T
6050	1	46	2	G G	C C
6051	1	49	1	A G	C C
6052	1	47	1	G G	C C
6053	2	58	1	A G	C C
6054	2	54	1	G G	C C
6055	1	88	2	G G	C T
6056	1	46	1	G G	C C
6057	1	88	2	G G	C T
6058	2	47	1	G G	C T
6059	2	46	1	A G	C C
6060	1	46	1	G G	C C
6061	2	46	1	A A	C T
6062	1	70	1	G G	C C
6063	1	88	2	G G	C T
6064	1	52	2	A A	C T
6065	1	49	1	G G	T T
6066	1	48	1	A A	C T
6067	1	78	1	G G	C T
6068	2	81	2	A G	T T
6069	1	52	1	A G	T T
6070	2	64	2	A G	C C
6071	1	73	1	A G	T T
6072	2	78	2	G G	T T
6073	2	46	1	A G	C T
6074	2	77	2	A A	C T
6075	2	59	1	A G	C T
6076	1	64	1	A G	C T
6077	1	88	2	G G	C T
6078	2	61	1	A G	T T
6079	2	72	2	A G	T T
6080	1	52	1	A G	C T
6081	2	85	1	A G	T T
6082	1	59	1	G G	C T
6083	1	47	1	A G	T T
6084	1	75	1	G G	T T
6085	2	56	1	G G	C T
6086	1	88	2	G G	C T
6087	2	54	1	G G	T T
6088	1	61	1	A A	C T
6089	1	50	1	A A	C T
6090	2	49	1	A G	C C
6091	2	48	1	G G	C T
6092	2	62	1	G G	C C
6093	1	70	1	G G	C T
6094	1		1	A G	T T
6095	2	55	1	G G	C T
6096	1	52	1	A G	C C
6097	1	53	1	A G	C T
6098	2	77	2	A A	C T
6099	1	70	1	G G	T T
6100	1	46	1	A G	C C
6101	1	57	1	G G	C T
6102	1	57	1	A G	C C
6103	2	78	2	A G	T T
6104	1	77	2	A G	T T
6105	2	58	1	A G	C T
6106	1	59	1	A A	C C
6107	2	45	1	G G	C T
6108	1	59	1	G G	C C
6109	2	63	1	A A	C T
6110	2	82	1	A A	C C
6111	1	65	1	A A	C C
6112	1	84	1	A G	T T
6113	1	79	2	A G	C T
6114	1	74	1	A G	C T
6115	1	74	1	G G	C T
6116	1	70	2	A A	T T
6117	2	67	1	A G	C T
6118	2	60	1	A G	C T
6119	1	47	1	G G	C T
6120	1	56	2	A G	T T
6121	2	74	2	G G	C T
6122	1	70	2	G G	C T
6123	2	77	2	A A	C T
6124	1	68	1	A G	C T
6125	1	77	2	A G	C T
6126	2	79	2	G G	C T
6127	2	58	1	A G	T T
6128	2	48	1	G G	T T
6129	1	69	1	A G	C T
6130	2	55	1	A G	T T
6131	1	85	2	A A	C T
6132	2	75	2	A G	C T
6133	2	74	2	G G	C T
6134	1	67	1	G G	C T
6135	1	87	2	A A	T T
6136	1	64	1	A G	C T
6137	1	79	2	G G	C T
6138	2	77	2	G G	C T
6139	1	54	1	G G	C T
6140	2	63	1	A A	C T
6141	1	72	1	G G	C T
6142	2	71	1	A G	C T
6143	1	60	1	A G	C C
6144	1	83	2	A A	T T
6145	1	78	2	A G	T T
6146	2	74	2	G G	C T
6147	2	60	1	G G	T T
6148	2	70	1	A G	T T
6149	1	55	1	G G	T T
6150	1	69	1	G G	C C
6151	1	58	1	A G	C C
6152	1	54	1	A G	C C
6153	1	54	1	G G	C C
6154	2	47	1	A A	T T
6155	2	46	1	A G	C C
6156	2	53	1	A A	C T
6157	2	54	1	A G	C C
6158	2	58	2	A A	C C
6159	1	74	1	G G	C C
6160	1	56	1	A G	C T
6161	1	60	1	G G	C T
6162	2	68	1	G G	T T
6163	1	50	1	A G	C T
6164	1	83	2	A G	C T
6165	1	46	1	A G	C C
6166	1	52	1	G G	C T
6167	1	70	1	A G	C T
6168	2	48	1	G G	C T
6169	2	57	1	G G	C T
6170	2	52	1	A G	C T
6171	2	52	1	G G	C T
6172	1	59	1	G G	C T
6173	2	56	1	G G	C T
6174	1	67	1	A G	C T
6175	2	67	1	A G	T T
6176	1	47	1	G G	C C
6177	1	55	1	G G	C C
6178	2	75	1	G G	C T
6179	2	60	1	G G	C T
6180	1	62	1	A G	C C
6181	1	57	1	G G	C C
6182	1	54	1	A G	C C
6183	1	76	2	A A	C T
6184	2	47	1	A G	C T
6185	2	54	1	A G	C C
6186	1	51	1	G G	C T
6187	1	54	1	G G	C T
6188	1	73	1	A A	T T
6189	1	52	1	G G	C T
6190	1	67	1	G G	C C
6191	1	54	1	A G	T T
6192	1	59	1	G G	C T
6193	2	60	1	G G	C T
6194	1	57	1	A G	C T
6195	1	59	1	A G	C T
6196	1	65	2	A G	C T
6197	1	61	1	G G	C T
6198	1	50	1	A G	C T
6199	2	46	1	G G	C C
6200	2	60	1	G G	C T
6201	2	78	1	G G	C C
6202	1	63	1	G G	C T
6203	2	52	1	G G	C T
6204	1	54	1	A G	C C
6205	1	58	1	G G	C C
6206	1	48	1	G G	C C
6207	1	64	1	A G	T T
6208	2	61	1	G G	C C
6209	2	53	1	G G	C T
6210	2	78	2	A G	T T
6211	1	74	1	A G	C T
6212	1	81	2	G G	C T
6213	1	68	1	A G	T T
6214	1	84	2	G G	T T
6215	1	55	1	A G	C C
6216	2	58	1	A A	C T
6217	1	54	1	A G	C T
6218	1	75	1	A G	C C
6219	1	74	1	A G	C C
6220	2	73	1	A G	C T
6221	1	78	2	G G	C T
6222	1	51	1	A G	T T
6223	2	48	1	A G	C C
6224	1	54	2	A G	T T
6225	2	82	2	A G	C C
6226	1	46	1	G G	C T
6227	1	50	1	G G	C T
6228	2	77	2	A G	C T
6229	2	78	2	G G	T T
6230	1	73	2	A G	C T
6231	1	87	2	A G	C T
6232	2	48	1	G G	C T
6233	2	53	1	A G	C C
6234	1	78	2	G G	C C
6235	2	76	1	A A	C C
6236	1	63	1	A G	C T
6237	1	60	1	A G	C C
6238	2	47	1	G G	C T
6239	2	47	2	G G	T T
6240	2	62	2	G G	C T
6241	1	64	1	A A	C T
6242	1	53	1	G G	C T
6243	1	59	1	A G	T T
6244	1	81	1	G G	C T
6245	2	47	1	A G	C T
6246	2	82	2	G G	C C
6247	1	72	1	A G	T T
6248	1	62	1	A G	C T
6249	2	75	1	G G	T T
6250	2	48	1	G G	C T
6251	2	70	1	A G	C T
6252	1	48	1	A G	T T
6253	1	53	1	G G	C C
6254	2	74	2	A G	C T
6255	2	55	1	A G	T T
6256	1	49	1	G G	C C
6257	1	72	1	G G	C C
6258	2	61	1	G G	C C
6259	2	60	1	A G	T T
6260	2	77	2	A G	T T
6261	2	56	1	G G	T T
6262	2	74	1	A G	T T
6263	1	61	1	A G	C C
6264	2	60	1	G G	C T
6265	2	58	1	G G	C T
6266	1	48	1	A A	C C
6267	1	50	1	A G	C C
6268	1	60	1	G G	T T
6269	2	51	1	A G	T T
6270	2	68	2	G G	C T
6271	2	48	1	G G	C T
6272	1	77	2	A G	T T
6273	2	76	1	G G	T T
6274	1	80	2	G G	T T
6275	1	87	2	G G	C T
6276	1	74	2	G G	T T
6277	1	82	2	A G	T T
6278	2	73	2	A G	C T
6279	1	80	2	G G	T T
6280	2	72	1	A G	C T
6281	2	71	2	A A	C T
6282	1	68	2	A G	T T
6283	1	80	2	G G	T T
6284	1	26	2	A G	T T
6285	1	40	2	G G	C T
6286	1		2	A G	C T
6287	1	50	1	A G	T T
6288	2	58	1	G G	C T
6289	2	57	1	A G	C T
6290	1	58	1	G G	T T
6291	1	80	2	A A	T T
6292	1	79	1	A G	T T
6293	2	83	1	G G	C T
6294	1	72	2	G G	C T
6295	1	68	1	G G	C T
6296	2	78	2	G G	T T
6297	2	75	2	G G	C T
6298	2	63	1	G G	C T
6299	1	58	1	A G	C C
6300	1	58	1	G G	C C
6301	2	59	1	G G	T T
6302	2	83	1	G G	T T
6303	1	76	1	G G	C C
6304	1	74	1	G G	C C
6305	1	59	1	A G	T T
6306	2	69	1	A G	C T
6307	1	80	2	G G	T T
6308	1	74	1	G G	T T
6309	1	67	1	G G	T T
6310	2	76	1	A G	C T
6311	2	53	1	A G	C T
6312	2	70	1	G G	T T
6313	1	56	2	G G	C T
6314	2	82	2	A G	C T
6315	1	53	1	G G	T T
6316	2	89	1	A G	C T
6317	1	76	2	A G	C T
6318	2	54	1	G G	C T
6319	2	52	1	G G	T T
6320	1	61	1	G G	T T
6321	1	69	2	A A	C T
6322	2	83	2	A A	C C
6323	1	47	1	G G	T T
6324	2	81	1	G G	C T
6325	2	63	1	G G	C T
6326	1	57	1	A G	T T
6327	1	53	1	A G	C T
6328	1	73	1	A G	C T
6329	1	56	1	A G	C T
6330	1	58	1	G G	C C
6331	1	48	1	A A	C C
6332	2	87	1	G G	T T
6333	2	76	1	A A	C C
6334	1	56	1	A G	C C
6335	2	52	1	A A	C T
6336	1	45	1	A G	C C
6337	1	54	1	A G	T T
6338	1	57	2	A G	C T
6339	1	80	1	A A	T T
6340	1	65	1	G G	T T
6341	1	64	1	A G	C T
6342	1	62	1	G G	C C
6343	1	75	1	G G	C C
6344	2	75	1	G G	T T
6345	1	53	1	G G	T T
6346	1	54	1	A G	C T
6347	2	80	2	G G	C C
6348	2	75	1	A G	T T
6349	2	55	1	A G	C T
6350	1	57	1	G G	C T
6351	2	74	2	A G	C T
6352	1	61	1	A G	T T
6353	2	77	2	G G	T T
6354	1	72	1	G G	T T
6355	2	78	2	A A	C T
6356	2	86	1	A G	C T
6357	2	66	1	A G	C T
6358	2	78	1	G G	C T
6359	1	77	2	A G	C T
6360	1	51	1	A G	T T
6361	2	68	2	A A	C C
6362	2	71	1	G G	C C
6363	1	66	2	A G	C T
6364	2	57	1	A G	C C
6365	1	89	1	G G	T T
6366	1	56	1	G G	T T
6367	2	64	2	A G	T T
6368	2	48	1	A G	C C
6369	2	70	2	A G	C T
6370	2	65	1	G G	C T
6371	1	64	1	G G	C C
6372	2	63	1	A A	C T
6373	1	83	2	G G	T T
6374	2	85	2	G G	T T
6375	1	79	2	A A	T T
6376	2	76	2	G G	C T
6377	2	73	2	G G	C C
6378	2	75	2	A G	C T
6379	1	69	2	G G	C T
6380	2	73	2	A G	C C
6381	2	76	2	A G	T T
6382	2	79	2	A A	C T
6383	2		1	A G	C T
6384	1		2	A A	C T
6385	1	72	1	G G	C C
6386	1	80	2	A A	C C
6387	2	62	1	A G	C T
6388	1	56	1	G G	C C
6389	1	60	1	A G	C C
6390	1	71	2	A G	C T
6391	1	64	1	A A	T T
6392	2	70	1	A G	C T
6393	2	56	1	G G	C T
6394	1	71	2	A G	T T
6395	2	78	1	A A	T T
6396	1	65	1	A G	C C
6397	2	61	1	A G	T T
6398	2	52	1	G G	C T
6399	2	49	1	G G	C C
6400	2	63	1	A G	C C
6401	2	51	1	G G	T T
6402	2	64	1	G G	C T
6403	1	57	1	A G	C C
6404	1	77	1	G G	T T
6405	1	84	2	G G	C T
6406	2	77	1	A G	C C
6407	1	55	1	A G	T T
6408	1	60	1	G G	T T
6409	1	57	1	G G	C C
6410	1	57	1	G G	T T
6411	2		1	A G	C T
6412	2	58	1	G G	C C
6413	2	51	1	A G	C T
6414	2	47	1	A G	C T
6415	2	56	1	G G	C C
6416	1	61	1	A A	T T
6417	1	72	2	G G	C C
6418	2	45	1	G G	C C
6419	2	54	1	A G	C C
6420	1	57	1	A G	C C
6421	2	67	1	G G	C T
6422	2	46	1	G G	T T
6423	2	59	1	G G	C T
6424	2	75	1	G G	C C
6425	2	50	1	G G	T T
6426	2	54	1	G G	C C
6427	2	82	2	A G	C T
6428	2	75	1	A A	T T
6429	2	57	1	G G	C T
6430	2	56	1	G G	C T
6431	2	62	1	G G	C T
6432	1	45	1	G G	C T
6433	1	59	1	A G	C T
6434	2	74	1	A G	C T
6435	1	79	2	A G	C C
6436	2	57	1	A G	C C
6437	2	65	1	G G	T T
6438	1	75	2	A G	C T
6439	1	74	1	A G	C C
6440	1	62	1	A A	T T
6441	2	63	2	A G	T T
6442	1	71	2	A G	C T
6443	2	66	1	A G	C T
6444	1	51	1	A G	T T
6445	2	53	1	G G	C C
6446	2	58	1	A G	C T
6447	2	52	1	A G	T T
6448	2	50	1	A G	C T
6449	2	63	1	A G	C C
6450	2	58	1	G G	C C
6451	1	55	1	A G	T T
6452	1	67	1	G G	C T
6453	2	47	1	A G	C T
6454	1	52	1	G G	C C
6455	2	54	1	A A	C T
6456	1	64	1	G G	C C
6457	1	66	1	G G	T T
6458	2	51	1	G G	T T
6459	1	91	1	G G	C C
6460	2	53	1	G G	C T
6461	1	58	1	G G	C C
6462	1	57	1	A G	T T
6463	2	56	1	A A	C T
6464	1	61	1	G G	C C
6465	1	78	1	G G	C T
6466	1	77	1	G G	T T
6467	2	70	1	G G	C T
6468	2	46	1	A G	C T
6469	1	59	1	A G	C T
6470	1	64	1	A G	C C
6471	2	68	1	A G	C C
6472	1	61	1	A G	C T
6473	1	74	1	G G	C C
6474	1	62	1	G G	C T
6475	1	49	1	A G	C T
6476	1	55	1	G G	C T
6477	2	76	1	A G	C T
6478	2	47	1	A G	C T
6479	1	74	1	A G	C C
6480	2	54	1	A G	T T
6481	2	70	1	A G	T T
6482	1	65	1	G G	T T
6483	2	66	1	A G	C T
6484	2	60	1	G G	C T
6485	2	55	1	A G	T T
6486	1	68	1	G G	T T
6487	1	56	1	A A	T T
6488	1	50	1	G G	C T
6489	2	53	1	A G	T T
6490	1	75	1	G G	T T
6491	2	46	1	A G	C T
6492	2	59	1	A G	C C
6493	1	72	1	G G	C T
6494	1	54	1	G G	T T
6495	2	54	1	A G	C T
6496	2	64	1	A G	C C
6497	2	54	1	A G	T T
6498	1	66	1	A A	C C
6499	2	70	1	A G	C C
6500	1	73	1	G G	C T
6501	1	53	1	G G	C C
6502	2	55	1	A G	C T
6503	2	52	1	G G	C C
6504	2	77	1	G G	C T
6505	1	45	1	A G	T T
6506	1	52	1	A A	C T
6507	1	59	1	A G	T T
6508	1	51	1	A G	T T
6509	1	62	1	A A	T T
6510	1	46	1	G G	C T
6511	2	52	1	A A	C T
6512	1	49	1	A G	C T
6513	2	49	1	G G	C C
6514	2	47	1	A A	T T
6515	1	47	1	G G	T T
6516	2	64	1	G G	C T
6517	2	45	1	A G	C T
6518	2	70	1	A G	T T
6519	2	48	1	G G	C C
6520	1	57	1	G G	C C
6521	1	68	1	A G	C T
6522	1	55	1	A G	T T
6523	1	69	1	A G	C C
6524	1	74	1	G G	T T
6525	2	56	1	A G	T T
6526	1	80	2	A A	C C
6527	1	88	1	G G	C T
6528	1	46	1	G G	T T
6529	2	73	1	A G	T T
6530	2	45	1	A A	C T
6531	2	62	1	A A	T T
6532	2	46	1	A G	C C
6533	1	60	1	A G	C T
6534	2	60	1	A G	C T
6535	1	91	1	G G	T T
6536	2	68	1	G G	C T
6537	1	84	2	G G	C T
6538	2	75	1	A G	C C
6539	1	85	2	G G	C T
6540	2	59	1	G G	C T
6541	1	75	1	G G	C T
6542	1	77	1	A G	C C
6543	2	74	1	A G	C T
6544	1	72	1	G G	C T
6545	2	67	1	A G	C T
6546	1	57	1	A G	C T
6547	2	51	1	G G	C T
6548	1		1	A A	T T
6549	2	69	1	G G	T T
6550	2	63	1	A A	C T
6551	2	66	1	A G	T T
6552	2	65	1	A G	C C
6553	1	63	1	G G	T T
6554	2	71	1	G G	T T
6555	1	81	1	A G	C T
6556	2	76	2	G G	T T
6557	1	82	1	A G	C T
6558	2	71	2	G G	C T
6559	2	56	1	A G	C T
6560	2	61	1	A G	C T
6561	2	51	1	G G	T T
6562	1	67	1	G G	T T
6563	1	71	1	G G	T T
6564	1	64	1	G G	C T
6565	1	60	1	A G	C T
6566	1	75	1	G G	C C
6567	2	77	1	G G	C C
6568	1	52	1	G G	C C
6569	1	70	1	G G	C T
6570	2	82	2	G G	C T
6571	1	54	1	G G	T T
6572	1	76	2	G G	C T
6573	1	59	1	A G	C T
6574	1	68	1	G G	C T
6575	2	51	1	A G	C C
6576	1	59	1	G G	C T
6577	2	62	1	A G	C T
6578	1	51	1	A G	C C
6579	2	57	1	A A	C C
6580	2	55	1	G G	C C
6581	1	59	1	G G	C T
6582	2	53	1	A G	T T
6583	2	47	1	A G	C C
6584	1	55	1	A G	C T
6585	2	46	1	G G	C T
6586	1	61	1	A G	C T
6587	1	46	1	G G	T T
6588	2	47	1	G G	C T
6589	2	62	1	A A	T T
6590	2	58	1	G G	C T
6591	1	58	1	A G	C C
6592	2	46	1	A G	C C
6593	2	51	1	G G	C T
6594	2	62	1	G G	T T
6595	1	55	1	A G	C T
6596	1	54	1	G G	C T
6597	1	62	1	G G	C T
6598	1	52	1	G G	C T
6599	1	62	1	G G	C T
6600	1	49	1	G G	C T
6601	1	45	1	A G	T T
6602	2	46	1	G G	C T
6603	1	59	1	G G	C C
6604	1	56	1	A G	T T
6605	2	57	1	A G	C C
6606	1	49	1	A A	C C
6607	1	78	1	A G	C T
6608	2	60	1	G G	C T
6609	1	50	1	A G	C T
6610	2	46	1	A G	C T
6611	2	60	1	G G	C T
6612	1	53	1	G G	T T
6613	2	53	1	G G	C C
6614	1	57	1	G G	C T
6615	2	45	1	G G	C T
6616	1	67	1	A G	C T
6617	1	59	1	A A	C T
6618	2	58	1	A G	C T
6619	2	57	1	G G	C T
6620	1	70	1	A G	C T
6621	1	59	1	G G	C T
6622	2	55	1	G G	T T
6623	2	48	1	A G	C T
6624	2	67	1	A G	C T
6625	1	59	1	G G	T T
6626	2	45	1	A A	C T
6627	2	60	1	G G	C C
6628	1	54	1	A G	T T
6629	1	63	1	A G	C T
6630	2	57	1	G G	C C
6631	2	71	1	A G	C T
6632	1	62	1	A A	T T
6633	1	71	1	G G	C C
6634	1	68	1	G G	C C
6635	2	47	1	A A	T T
6636	1	57	1	A G	T T
6637	1	45	1	A G	C C
6638	1	56	1	G G	C C
6639	1	59	1	A G	C C
6640	2	53	1	G G	C C
6641	1	53	1	G G	C T
6642	2	56	1	G G	C C
6643	2	64	1	A G	T T
6644	2	50	1	A G	C T
6645	2	51	1	A G	C C
6646	2	64	1	A G	C T
6647	2	57	1	A G	T T
6648	2	50	1	G G	T T
6649	1	76	1	A G	C T
6650	2	45	1	G G	C C
6651	2	74	1	A A	C T
6652	2	74	1	A G	C T
6653	2	50	1	G G	C T
6654	1	46	1	G G	C C
6655	1	56	1	A G	T T
6656	2	51	1	G G	C T
6657	1	58	1	G G	C C
6658	2	45	1	A A	T T
6659	1	57	1	A G	C C
6660	1	49	1	A G	C C
6661	1	57	1	G G	C C
6662	1	45	1	A G	T T
6663	2	49	1	G G	C C
6664	1	58	1	A G	C C
6665	1	73	1	G G	C C
6666	2	74	1	G G	C T
6667	1	76	1	A A	C C
6668	1	60	1	G G	C C
6669	1	62	2	A A	C T
6670	1	55	1	A G	C T
6671	1	70	1	A G	T T
6672	2	66	1	G G	T T
6673	2	40	2	A G	T T
6674	1	54	1	G G	C C
6675	2	59	1	A G	C T
6676	1	56	1	A G	C T
6677	1	49	1	A G	C C
6678	2		1	G G	C T
6679	1	58	1	G G	C T
6680	1	66	1	G G	C C
6681	1	58	2	G G	C T
6682	2	72	2	A A	T T
6683	1	43	2	G G	C T
6684	2	46	1	A A	T T
6685	2	46	1	A G	C T
6686	2	46	1	A G	C T
6687	1	56	1	G G	T T
6688	1	68	1	A G	C C
6689	1	71	1	G G	C C
6690	2	50	2	G G	T T
6691	1	66	1	G G	T T
6692	1	43	2	A G	C T
6693	1	45	1	G G	C C
6694	1	48	1	G G	C C
6695	2	45	1	G G	C T
6696	1	69	1	A G	C C
6697	1	51	1	A G	C C
6698	2	46	2	A G	C C
6699	2	78	2	A G	C T
6700	1	44	2	G G	T T
6701	1	67	1	G G	C T
6702	1		1	A G	T T
6703	2	46	1	A A	C T
6704	1	57	1	G G	C C
6705	2	55	2	G G	C C
6706	2	46	2	A G	C C
6707	1	54	1	A A	C C
6708	2	70	1	G G	C C
6709	1	73	1	A G	C T
6710	1	45	1	A G	C T
6711	2	57	1	A G	C T
6712	1	70	1	A G	C T
6713	2	53	2	G G	C T
6714	1	49	1	A G	C C
6715	1	60	1	A G	C C
6716	1	55	1	G G	C C
6717	2	4	2	A G	C C
6718	2	72	2	A G	C T
6719	2	66	1	G G	C T
6720	2	68	2	A G	C T
6721	1	74	1	G G	C C
6722	2	58	1	A G	C T
6723	2	48	1	G G	C T
6724	2	24	2	A G	C T
6725	1	47	1	G G	C T
6726	1	58	1	G G	C C
6727	1	45	1	A G	C C
6728	2	51	1	G G	T T
6729	2	57	1	G G	C T
6730	1	40	2	A G	C T
6731	1	62	1	A G	C C
6732	1	48	1	A G	C T
6733	1	60	2	G G	T T
6734	1	16	2	A G	C T
6735	1	51	1	G G	C T
6736	2	62	1	A G	C T
6737	2	45	1	G G	C T
6738	1	56	1	A A	C T
6739	1	59	1	G G	C C
6740	1	11	2	G G	C C
6741	1	56	1	A G	C T
6742	2	76	1	G G	C T
6743	1	70	1	A G	C T
6744	2	46	1	A G	C T
6745	2	36	2	A G	C T
6746	2	47	2	A G	C T
6747	2	61	1	A G	T T
6748	2	44	2	A G	C T
6749	1	40	2	A G	T T
6750	2	47	2	G G	C T
6751	1	48	1	G G	C C
6752	2	60	1	G G	C T
6753	1	58	1	G G	C T
6754	1	64	2	A G	C T
6755	2	65	1	G G	C T
6756	1	77	2	A G	C T
6757	1	64	2	G G	C T
6758	1	5	2	A A	T T
6759	2	11	2	G G	T T
6760	1	71	2	A G	C T
6761	2	45	1	A G	T T
6762	1	70	1	A G	C T
6763	1	47	2	A G	C C
6764	1	74	2	A A	T T
6765	1	45	1	G G	T T
6766	2	28	2	G G	C T
6767	1	35	2	G G	C C
6768	1	54	2	A G	T T
6769	2	40	2	A G	C T
6770	1	44	2	G G	C T
6771	1		1	G G	C C
6772	2		1	A G	C T
6773	2	46	2	G G	C T
6774	1	62	1	A G	T T
6775	1		1	G G	C T
6776	1	75	2	A G	C T
6777	2	64	2	A G	T T
6778	1	75	2	G G	C C
6779	1	51	1	A A	C C
6780	1		1	A A	T T
6781	1	74	2	A G	C T
6782	2	77	2	A G	C T
6783	1		2	G G	T T
6784	1	57	1	A G	C C
6785	1		1	A G	C T
6786	1		1	A G	C T
6787	1		1	A G	C C
6788	1	62	1	A A	C T
6789	1	82	1	A G	C T
6790	2	84	2	A G	C T
6791	1	68	1	G G	C T
6792	1	73	1	A A	C T
6793	1	10	2	A G	C T
6794	2	34	2	A G	C T
6795	2	67	2	G G	C T
6796	1	44	2	A G	C T
6797	1	41	2	G G	C T
6798	1	57	2	A G	T T
6799	1	70	2	A A	T T
6800	1	83	1	G G	C T
6801	1	15	2	A G	C T
6802	2	64	2	A G	C T
6803	2	80	2	G G	C T
6804	1	78	2	G G	C T
6805	1	50	2	G G	C T
6806	2	55	1	A A	C T
6807	1	72	2	G G	C T
6808	1	46	1	A G	C T
6809	2	48	1	A G	C C
6810	2	52	1	G G	C T
6811	2	73	2	A A	T T
6812	2	1	2	A A	C T
6813	2	47	1	G G	C T
6814	1	68	2	A G	C T
6815	2	67	1	G G	C T
6816	1	82	2	A G	T T
6817	1	67	1	G G	C T
6818	1	64	1	A A	C T
6819	1	46	2	G G	T T
6820	1	37	2	G G	T T
6821	2	58	1	G G	C T
6822	1	31	2	G G	T T
6823	2	63	1	A G	C T
6824	1	91	2	A A	T T
6825	1	25	2	A A	C C
6826	1	59	2	A A	T T
6827	2	60	1	G G	C T
6828	2	57	1	A G	C T
6829	1	47	1	G G	C C
6830	2	52	1	A G	C T
6831	2	80	2	A G	T T
6832	1	59	1	A G	C T
6833	2	69	1	A G	C T
6834	2	46	1	G G	C C
6835	1	74	1	G G	C T
6836	1	51	1	G G	C T
6837	1	65	1	G G	C T
6838	1	54	1	A G	C C
6839	1	71	2	G G	C C
6840	1	54	1	G G	T T
6841	1	66	1	G G	C C
6842	1	46	1	A A	T T
6843	2	45	1	A G	T T
6844	1	57	1	A A	C C
6845	2	62	2	A A	C C
6846	2	73	2	G G	T T
6847	2	49	1	A A	T T
6848	1	33	2	A G	T T
6849	2	49	1	A G	C T
6850	2	71	2	G G	C T
6851	1	50	1	G G	C T
6852	1	54	1	A G	C T
6853	2	75	1	G G	C T
6854	2	49	1	G G	C T
6855	1	46	1	A G	C T
6856	1	49	1	A A	C T
6857	2	60	1	G G	C C
6858	2	70	1	A A	C T
6859	2	61	2	G G	C T
6860	1	46	1	A G	C T
6861	1	79	2	G G	C C
6862	1	64	1	A G	C T
6863	2	69	1	A G	C T
6864	1	74	2	G G	C T
6865	2	3	2	A G	C T
6866	1	46	1	A G	C C
6867	2	56	1	A G	C C
6868	1	68	1	G G	C T
6869	2	48	1	A G	C T
6870	2	48	2	A G	C C
6871	2	55	2	G G	C T
6872	1	77	2	G G	C T
6873	1	78	1	A G	C T
6874	1	58	1	A G	C T
6875	1	52	1	G G	C C
6876	2	61	1	G G	C T
6877	1	60	1	G G	C T
6878	1	75	1	A G	C T
6879	1	46	1	A G	C T
6880	1	66	1	A G	C T
6881	2	26	2	G G	C T
6882	1	52	1	A G	C C
6883	1	57	1	G G	C T
6884	1	63	1	A G	C C
6885	1	67	1	A G	C T
6886	2	47	1	A G	C T
6887	1	70	2	A G	C T
6888	1	66	2	A A	C C
6889	1	78	1	G G	C T
6890	2	80	2	A G	C T
6891	2	57	2	A G	C T
6892	1	55	1	A G	C T
6893	2	60	1	A A	C T
6894	1	67	1	G G	C T
6895	1	79	2	A G	C T
6896	2	51	1	G G	C T
6897	1	36	2	A A	C C
[truncated: 438 more rows]
