# Supplementary material for: Molecular Basis of Gene-Gene Interaction: Cyclic Cross-Regulation of Gene Expression and Post-GWAS Gene-Gene Interaction Involved in Atrial Fibrillation
Source: PLoS Genet. 2015 Aug 12;11(8):e1005393. doi: 10.1371/journal.pgen.1005393 (PMC4534423; doi:10.1371/journal.pgen.1005393)
Supplement: S13 Table — Gender: 1 = male, 2 = female; AF: 1 = control, 2 = case. (XLS) [file pgen.1005393.s014.xls]

## Sheet: sheet1
ID	Sex	Age	AF	Genotype-rs2200733	Genotype-rs3807989
1	2	51	2	T T	A A
2	1	57	1	C T	A G
3	1	57	1	C T	A G
4	2	51	1	C C	A G
5	1	61	1	C T	G G
6	1	53	1	T T	A A
7	1	72	1	C T	G G
8	1	72	1	C T	G G
9	2	58	1	C C	G G
10	2	51	1	C C	A G
11	2	51	1	C C	A G
12	1	74	2	C T	G G
13	2	56	1	C T	G G
14	2	56	1	C T	G G
15	1	76	2	T T	A A
16	1	58	1	C T	G G
17	1	80	2	C T	A G
18	1	80	2	C T	A G
19	2	76	1	C T	G G
20	1	74	1	T T	G G
21	1		1	T T	A G
22	1	71	2	T T	A A
23	1	71	2	T T	A A
24	2	69	2	T T	G G
25	2	69	2	T T	G G
26	1	44	2	T T	A G
27	1	63	2	T T	G G
28	1	63	2	T T	G G
29	1	65	2	C T	G G
30	1	65	2	C T	G G
31	1	70	2	T T	G G
32	1	70	2	T T	G G
33	2	81	2	T T	G G
34	2	59	2	C T	A A
35	2	52	2	C C	A A
36	2	52	2	C C	A A
37	1	68	2	C T	A G
38	1	68	2	C T	A G
39	1	72	2	C C	A G
40	1	72	2	C C	A G
41	2	58	2	T T	G G
42	2	58	2	T T	G G
43	1	63	2	T T	G G
44	1	63	2	T T	G G
45	1	57	2	C T	A G
46	1	29	2	C T	G G
47	1	29	2	C T	G G
48	1	60	2	T T	G G
49	2	77	2	T T	G G
50	1	78	2	C T	G G
51	1	78	2	C T	G G
52	1	54	2	T T	G G
53	1	54	2	T T	G G
54	1	54	2	C T	G G
55	1	54	2	C T	G G
56	1	58	2	C T	A G
57	1	57	2	C T	A G
58	1	57	2	C T	A G
59	2	65	2	T T	A G
60	2	65	2	T T	A G
61	1	51	2	C T	G G
62	1	51	2	C T	G G
63	1	46	2	T T	G G
64	1		2	T T	G G
65	2	60	2	C C	A G
66	1	55	2	T T	G G
67	1	43	2	T T	G G
68	1	67	2	T T	A G
69	1	47	2	C T	G G
70	1	45	2	T T	A G
71	1	60	2	T T	A G
72	1	46	2	T T	G G
73	2	65	2	C T	G G
74	1	56	2	T T	G G
75	1	51	2	T T	G G
76	1	47	2	T T	A G
77	2	53	2	T T	G G
78	1	55	2	C T	G G
79	1	35	2	T T	A G
80	1	42	2	T T	G G
81	1	60	2	C T	G G
82	1	61	2	C T	G G
83	1	37	2	C T	G G
84	1	39	2	C T	A G
85	1	39	2	T T	A G
86	1	56	2	C T	G G
87	1		2	C T	G G
88	1	59	2	C T	A G
89	1	46	2	T T	A A
90	2	43	2	T T	G G
91	2	76	2	T T	G G
92	1	60	2	T T	G G
93	1	50	2	T T	G G
94	1	74	2	T T	A G
95	2	48	1	C T	G G
96	1	78	2	C T	A G
97	1	81	2	T T	G G
98	2	35	2	T T	A G
99	2	70	2	C T	G G
100	2	31	2	C C	G G
101	1		2	C C	G G
102	2	90	2	C T	A G
103	2	90	2	C T	A G
104	1	86	2	T T	A A
105	1	74	2	C T	G G
106	1	74	2	C T	G G
107	2	80	2	C T	A A
108	1	86	2	C T	A G
109	2	70	1	T T	G G
110	2	37	2	T T	G G
111	2	37	2	T T	G G
112	1	89	2	C T	G G
113	2	74	2	T T	G G
114	2	60	2	T T	G G
115	2	60	2	T T	G G
116	1	52	2	C T	A G
117	2	50	2	T T	A A
118	2	78	1	C T	G G
119	1	78	2	C T	A G
120	1	64	1	C T	G G
121	1	55	2	T T	G G
122	2	33	2	T T	A G
123	1	46	1	C C	G G
124	2	84	2	T T	G G
125	1	45	2	T T	A G
126	1	81	1	T T	G G
127	2	65	2	C T	G G
128	2	56	2	T T	G G
129	1	48	1	T T	A A
130	1	54	2	T T	A G
131	1	74	2	T T	A G
132	1	59	1	C C	A G
133	2	69	2	T T	G G
134	1	40	2	C T	A G
135	1	75	2	C C	A A
136	2	68	2	C T	A G
137	1	72	2	C T	A G
138	2	71	2	T T	A G
139	1	76	1	C C	A G
140	1	68	1	C T	G G
141	1	76	1	C C	A G
142	1	73	1	C C	G G
143	1	73	2	C T	A G
144	1	83	2	C T	A G
145	2	61	1	C T	A A
146	1	82	2	T T	A G
147	1	68	2	T T	G G
148	1	68	1	C T	G G
149	2	52	2	T T	G G
150	1	56	1	T T	G G
151	1	85	1	C C	G G
152	1	67	1	C T	A G
153	2	59	2	T T	G G
154	1	54	2	C T	G G
155	1	68	2	C T	A G
156	1	52	2	C T	G G
157	1	60	2	C T	G G
158	1	64	2	C C	A G
159	1	70	2	C T	A G
160	2	80	2	T T	A G
161	1	59	2	C T	G G
162	1	34	2	C T	G G
163	2	87	2	C C	G G
164	1	40	2	C T	G G
165	2	73	2	C T	G G
166	2	51	2	C T	A G
167	2	60	1	C T	A G
168	1	47	2	C C	A A
169	2	69	2	T T	G G
170	1	48	2	T T	G G
171	2	47	2	C T	A G
172	2	87	2	C C	G G
173	1	76	2	T T	G G
174	1	48	1	C C	G G
175	2	48	1	C C	G G
176	2	76	2	T T	A G
177	1	66	2	C T	G G
178	1	45	1	C T	G G
179	1	48	1	C T	A G
180	1	24	1	C T	A A
181	2	65	2	T T	G G
182	2	65	2	T T	G G
183	1	65	2	T T	G G
184	1	65	2	T T	G G
185	2	60	2	C T	G G
186	1	45	2	C T	G G
187	1	45	2	C T	G G
188	2	45	1	C C	A A
189	1	58	2	T T	G G
190	1	57	1	C T	A G
191	2	56	2	T T	G G
192	2	56	2	T T	G G
193	1	72	2	T T	G G
194	1	65	2	C C	G G
195	1	55	2	C T	G G
196	1	64	2	C T	G G
197	2	70	2	C T	G G
198	1	50	1	T T	G G
199	1	80	2	C T	G G
200	1	52	2	T T	G G
201	2	41	2	C C	A G
202	1	79	2	C T	A G
203	1	61	1	T T	A G
204	1	78	2	C T	G G
205	2	61	1	C T	A A
206	1	73	1	C T	A G
207	1	68	2	C T	G G
208	1	63	1	T T	G G
209	1	65	1	T T	A G
210	1	52	1	C T	A G
211	2	74	1	C T	A A
212	2	65	1	C T	G G
213	1	56	1	C T	A G
214	2	72	1	C C	A G
215	1	47	1	C T	A G
216	1	59	1	C T	G G
217	1	56	1	C T	G G
218	1	56	1	T T	G G
219	1	53	1	C T	A G
220	2	49	1	C T	G G
221	1	59	1	C C	G G
222	2	46	1	C T	G G
223	1	58	1	C T	G G
224	1	57	1	C T	G G
225	1	51	1	C T	A G
226	1	73	2	T T	G G
227	2	60	1	C T	G G
228	1	76	2	C C	A G
229	2	89	2	C T	G G
230	2	81	2	T T	G G
231	1	63	1	T T	G G
232	2	76	2	C C	G G
233	2	78	2	C T	G G
234	2	78	2	C T	G G
235	2	78	2	C T	A G
236	2	78	2	C T	A G
237	2	45	1	C T	G G
238	2	80	2	C T	A G
239	2	62	1	C C	G G
240	2	63	1	C C	A G
241	1	67	1	C T	A G
242	1	76	2	T T	A G
243	1	61	1	C C	G G
244	1	56	1	C T	G G
245	1	70	2	T T	A G
246	2	56	1	C C	G G
247	1	54	2	C T	G G
248	1	76	2	T T	A G
249	1	68	2	C T	G G
250	2	61	1	C T	A G
251	2	61	1	C T	A G
252	2	70	1	T T	A G
253	2	74	1	T T	A G
254	1	61	1	C T	G G
255	2	62	1	T T	G G
256	1	84	2	T T	G G
257	1	52	2	C T	G G
258	1	73	2	C T	G G
259	2	77	2	C T	A G
260	2	59	1	C T	G G
261	1	61	1	C T	G G
262	1	70	1	C T	A G
263	2	79	2	C C	G G
264	2	62	1	C C	A A
265	2	83	1	C T	G G
266	1	65	1	C C	A G
267	1	70	2	T T	A A
268	2	77	2	C T	G G
269	1	85	2	C T	G G
270	2	69	1	C C	A A
271	2	54	1	T T	A G
272	2	63	1	C T	G G
273	1	83	2	T T	A A
274	2	53	1	C T	G G
275	1	76	2	C T	A G
276	1	75	2	C T	A G
277	2	79	2	T T	A G
278	2	73	2	C T	A G
279	1	40	1	T T	G G
280	2	56	1	C C	G G
281	2	76	2	C T	G G
282	2	75	2	T T	A A
283	1	81	2	C C	G G
284	1	75	2	T T	G G
285	2	71	2	C T	G G
286	2	65	1	T T	G G
287	2	72	2	C C	A G
288	1	51	1	C T	G G
289	1	84	2	T T	G G
290	1	80	2	T T	A G
291	1	61	2	C T	G G
292	2	60	1	C T	G G
293	1	76	2	C T	G G
294	2	53	1	T T	G G
295	2	83	2	C T	G G
296	1	48	1	C C	G G
297	1	80	2	C T	G G
298	2	52	1	C T	A G
299	1	80	1	T T	A G
300	2	78	2	C T	G G
301	2	68	2	C C	A G
302	2	63	1	C T	A G
303	1	69	2	C T	G G
304	2	79	2	C T	G G
305	1	80	2	C C	G G
306	1	64	1	T T	G G
307	2	78	1	T T	G G
308	1	61	1	T T	G G
309	2	75	1	T T	G G
310	1	62	1	T T	G G
311	1	66	1	C C	G G
312	1	52	1	C T	G G
313	2	66	1	C C	G G
314	1	62	1	T T	G G
315	2	52	1	C T	A G
316	1	80	2	C C	G G
317	2	62	1	T T	A G
318	2	85	1	C T	A G
319	2	85	1	C T	A G
320	1		1	T T	A G
321	2	63	1	C T	G G
322	2	59	1	C T	G G
323	1	63	1	C T	G G
324	2	59	1	T T	G G
325	2	62	1	T T	G G
326	1	59	1	C T	A G
327	2	45	1	C T	G G
328	1	62	1	T T	A G
329	2	47	1	T T	A G
330	2	74	1	C T	G G
331	2	45	1	T T	A G
332	1	76	1	C C	G G
333	1	62	2	C T	A G
334	1	73	2	C T	G G
335	2	72	2	T T	G G
336	2	46	1	T T	A G
337	1	88	2	T T	A A
338	1	5	2	T T	G G
339	1	47	2	C T	G G
340	1	47	2	C T	G G
341	1	74	2	T T	G G
342	1	64	2	T T	A G
343	1	51	1	C C	A G
344	1		1	T T	G G
345	1	74	2	C T	G G
346	2	28	2	C T	G G
347	1	62	1	C T	G G
348	1	73	1	C T	G G
349	1	70	2	T T	G G
350	2	58	1	C T	G G
351	1	63	1	C T	A G
352	2	64	2	T T	G G
353	2	55	1	C T	G G
354	2	73	2	T T	A G
355	1	61	1	C C	G G
356	2	1	2	C T	A G
357	1	64	1	C T	A A
358	1	46	2	T T	G G
359	1	66	2	T T	G G
360	1	25	2	C C	G G
361	1	57	1	C C	A G
362	2	62	2	C C	A A
363	1	49	1	C T	A G
364	2	70	1	C T	A G
365	1	66	2	C C	A G
366	2	60	1	C T	A G
367	1	36	2	C C	G G
368	1	59	2	C T	G G
369	2	50	2	C T	G G
370	1	48	1	C T	A G
371	1	61	2	C T	G G
372	2	49	1	C T	G G
373	2	87	2	T T	A G
374	2	87	2	T T	A G
375	1	46	1	C C	G G
376	1	57	2	C T	G G
377	2	72	1	C T	G G
378	1	51	1	C T	G G
379	2	46	1	C T	A G
380	2	49	1	C C	G G
381	2	34	1	T T	G G
382	1	73	2	C T	A G
383	1	45	1	C T	A G
384	1	52	2	C T	G G
385	1	83	1	C C	A A
386	2	49	1	C C	A G
387	1	74	2	T T	G G
388	1	48	1	C T	G G
389	2	24	2	T T	G G
390	2	55	1	C C	G G
391	1	59	1	T T	G G
392	2	64	1	T T	A G
393	2	49	2	T T	A G
394	2	65	2	T T	A G
395	1	86	2	C T	G G
396	2	60	1	T T	G G
397	1	63	1	C T	G G
398	2	57	1	C T	G G
399	1	72	2	T T	G G
400	1	47	1	C T	G G
401	1	64	2	T T	G G
402	1	50	1	C T	G G
403	2	64	1	T T	G G
404	1	80	2	T T	A G
405	1	31	1	C T	A G
406	1	43	1	C T	A G
407	2	38	1	C T	G G
408	1	13	1	C T	G G
409	1	25	1	C T	G G
410	1	26	1	C C	A G
411	2	31	1	C C	G G
412	1	47	1	C T	A G
413	1	48	1	C T	G G
414	1	45	1	C T	A A
415	1	32	1	C T	A G
416	2	43	1	C C	G G
417	1	45	1	C C	A G
418	2	37	1	T T	G G
419	1	44	1	C C	G G
420	1	42	1	C C	A G
421	1	44	1	C T	G G
422	2	32	1	C C	A G
423	2	48	1	C T	A G
424	1	49	1	C C	G G
425	1	43	1	C T	G G
426	2	24	1	C C	G G
427	2	27	1	T T	A A
428	1	41	1	C T	G G
429	1	43	1	C T	A G
430	1	43	1	C T	G G
431	2	47	1	T T	G G
432	1	36	1	C T	G G
433	1	76	2	T T	G G
434	1	76	2	T T	G G
435	2		1	C T	G G
436	1	33	1	T T	A G
437	1	40	1	C T	G G
438	1	43	1	C T	A G
439	1	35	1	C T	A G
440	1	42	1	C T	G G
441	1		1	C T	G G
442	1	32	1	C T	G G
443	1		1	C C	A G
444	2		1	C C	G G
445	1		1	T T	G G
446	1	43	1	T T	G G
447	1	45	1	C C	G G
448	1		1	T T	G G
449	1	42	1	C T	G G
450	2	43	1	C T	G G
451	1	35	1	C T	A G
452	1		1	C T	G G
453	1		1	C T	A G
454	2		1	T T	A G
455	1		1	C T	A G
456	2	24	1	C C	G G
457	1		1	C T	A G
458	2	26	1	C T	A G
459	2	27	1	C C	A G
460	1	25	1	T T	G G
461	1	22	1	C T	A G
462	1	25	1	T T	G G
463	1	23	1	T T	G G
464	1	22	1	C C	G G
465	1	25	1	C C	A G
466	1	33	1	T T	G G
467	1	39	1	C C	A G
468	2	48	1	C T	A G
469	1	46	1	C T	G G
470	1	48	1	C T	G G
471	1	48	1	C T	A G
472	1	26	1	C T	G G
473	2	43	1	T T	G G
474	1	43	1	C T	G G
475	1	35	1	C C	A G
476	1	45	1	T T	G G
477	1	39	1	C T	A G
478	1	40	1	C T	G G
479	1	32	1	T T	A G
480	2	37	1	T T	G G
481	1	30	1	C T	A G
482	2	37	1	C C	G G
483	1	30	1	C C	G G
484	2	45	1	T T	G G
485	1	48	1	C T	A G
486	1	45	1	C C	A G
487	2	40	1	T T	G G
488	1	32	1	C T	A G
489	1	30	1	T T	A G
490	1	36	1	C T	A G
491	1	34	1	C T	A G
492	1	33	1	C T	G G
493	2	27	1	C T	G G
494	1	38	1	C T	G G
495	2	28	1	C T	A A
496	2	49	1	T T	A G
497	1	35	1	C T	G G
498	1	44	1	C C	G G
499	2	42	1	C T	A G
500	1	33	1	C T	G G
501	1	32	1	C C	G G
502	1	35	1	T T	G G
503	1	48	1	C T	G G
504	1	60	1	T T	A G
505	2	67	1	C T	G G
506	2	86	1	C T	G G
507	2	72	1	C C	A G
508	2	82	2	C C	A G
509	2	57	2	C T	G G
510	2	80	2	C T	G G
511	1	60	1	C T	G G
512	1	77	2	T T	G G
513	1	63	1	C T	A G
514	1	81	1	C T	A G
515	1	59	1	C T	G G
516	2	84	2	C C	A G
517	1	72	2	C T	G G
518	2	55	2	C T	G G
519	2	77	2	C T	G G
520	1	61	1	C T	A A
521	1	61	1	C T	A A
522	1	64	1	T T	G G
523	1	64	2	T T	G G
524	2	82	1	C T	A G
525	2	56	1	C C	A G
526	1	65	2	T T	G G
527	1	69	2	T T	G G
528	1	76	1	C C	G G
529	1	76	1	C C	G G
530	1	40	2	C C	A G
531	1	64	1	C T	G G
532	1	64	1	C T	G G
533	2	50	1	T T	A G
534	2	50	1	T T	A G
535	1	51	2	C C	G G
536	2	52	1	C T	A G
537	1	67	1	C T	A A
538	1	67	1	C T	A A
539	1	77	1	C T	A A
540	1	77	1	C T	A A
541	1	45	1	T T	A G
542	1	45	1	T T	A G
543	2	55	1	C C	G G
544	2	48	1	T T	G G
545	2	48	1	T T	G G
546	1	51	2	C T	A G
547	1	48	2	T T	G G
548	2	57	1	C C	A A
549	2	57	1	C C	A A
550	1	44	2	T T	G G
551	1	58	1	C T	A A
552	1	60	2	C T	G G
553	2	81	1	C T	G G
554	1	66	1	T T	A A
555	1	66	1	T T	A A
556	2	66	1	C T	A G
557	2	66	1	C T	A G
558	2	49	1	C T	A A
559	2	60	1	C T	A G
560	2	60	1	C T	A G
561	2	55	1	T T	G G
562	2	61	1	T T	G G
563	2	61	1	T T	G G
564	1	50	1	C T	G G
565	1	50	1	C T	G G
566	1	62	2	C C	G G
567	1	53	1	C C	G G
568	1	53	1	C C	G G
569	1	43	2	C T	A G
570	1	71	2	T T	A G
571	1	71	2	T T	A G
572	1	79	2	T T	A G
573	1	79	2	T T	A G
574	1	90	2	T T	G G
575	1	90	2	T T	G G
576	1	54	2	T T	G G
577	1	54	2	T T	G G
578	2	82	2	C T	A G
579	2	82	2	C T	A G
580	2	76	1	T T	G G
581	1	45	1	T T	G G
582	2	73	1	C C	G G
583	2	62	1	C C	A G
584	1	53	2	C T	A G
585	1	60	1	C C	G G
586	1	46	1	T T	G G
587	1	47	1	T T	A A
588	1	72	2	T T	G G
589	1	75	1	C C	G G
590	1	60	1	T T	G G
591	2	52	1	T T	G G
592	2	67	2	C T	A A
593	1	59	2	C T	G G
594	2	75	1	C T	G G
595	2	84	2	T T	A G
596	1	84	2	C T	G G
597	1	84	2	C T	G G
598	1	82	2	C T	A G
599	1	82	2	C T	A G
600	1	79	2	C T	G G
601	1	79	2	C T	G G
602	2	85	2	T T	A G
603	2	85	2	T T	A G
604	1	83	1	C C	G G
605	1	82	2	T T	A G
606	1	80	2	C T	G G
607	1	80	2	C T	G G
608	2	74	2	C T	G G
609	2	75	1	C T	A A
610	2	81	1	C T	A G
611	1	81	2	C T	G G
612	1	81	2	C T	G G
613	1	77	2	T T	A G
614	1	77	2	T T	A G
615	2	75	2	C T	G G
616	1	72	2	T T	G G
617	1	72	2	T T	G G
618	1	56	2	C T	A G
619	1	75	2	T T	G G
620	1	75	2	T T	G G
621	1	72	2	T T	G G
622	1	72	2	T T	G G
623	1	53	2	T T	A G
624	1	50	2	C T	G G
625	1	50	2	C T	G G
626	2	87	2	T T	G G
627	2	87	2	T T	G G
628	1	48	2	C T	G G
629	1	48	2	C T	G G
630	1	67	2	C T	G G
631	1	67	2	C T	G G
632	1	58	2	C C	G G
633	1	66	2	C T	G G
634	1	66	2	C T	G G
635	1	73	2	T T	A G
636	1	73	2	T T	A G
637	2	38	2	C T	G G
638	2	38	2	C T	G G
639	1	63	2	T T	A G
640	1	63	2	T T	A G
641	2	59	2	T T	G G
642	1	75	2	C T	G G
643	1	75	2	C T	G G
644	1	72	2	T T	A A
645	1	72	2	T T	A A
646	2	76	2	T T	G G
647	2	76	2	T T	G G
648	1	60	2	C T	G G
649	1	60	2	C T	G G
650	2	81	2	T T	G G
651	2	39	2	C T	G G
652	2	39	2	C T	G G
653	2	65	2	C C	A G
654	1	51	2	C T	A G
655	1	68	2	T T	A A
656	1	78	2	C C	G G
657	1	78	2	C C	G G
658	1	58	2	T T	G G
659	2	83	2	C C	G G
660	2	68	2	C C	A G
661	2	68	2	C T	A G
662	2	64	2	C T	G G
663	2	64	2	C T	G G
664	2	68	2	C T	G G
665	2	68	2	C T	G G
666	2	59	2	C T	A A
667	2	75	2	T T	G G
668	2	75	2	T T	G G
669	2	75	2	T T	G G
670	2	75	2	T T	G G
671	1	33	2	T T	G G
672	2	62	2	T T	A G
673	2	62	2	T T	A G
674	1	75	2	T T	A G
675	1	75	2	T T	A G
676	1	81	2	C T	A G
677	1	81	2	C T	A G
678	1	78	2	T T	A A
679	1	78	2	T T	A A
680	1	76	2	T T	A G
681	1	76	2	T T	A G
682	1	68	2	C T	A G
683	1	68	2	C T	A G
684	2	51	2	T T	G G
685	2	51	2	T T	G G
686	2	39	2	T T	G G
687	2	39	2	T T	G G
688	1	74	2	C T	A G
689	1	74	2	C T	A G
690	2	68	2	C T	A G
691	2	68	2	C T	A G
692	1	52	2	T T	G G
693	1	42	2	C T	G G
694	1	69	2	T T	A G
695	1	69	2	T T	A G
696	1	58	2	T T	G G
697	1	77	2	C C	G G
698	1	77	2	C C	G G
699	1	80	2	T T	G G
700	1	80	2	T T	G G
701	1	63	2	T T	G G
702	1	63	2	T T	G G
703	1	57	2	C T	A G
704	2	72	2	C C	G G
705	2	72	2	C C	G G
706	2	49	2	T T	A G
707	2	49	2	T T	A G
708	1	59	2	T T	G G
709	1	59	2	T T	G G
710	2	62	2	T T	G G
711	2	38	2	T T	A G
712	2	38	2	T T	A G
713	2	42	2	C T	A G
714	2	42	2	C T	A G
715	1	45	2	C T	G G
716	1	45	2	C T	G G
717	2	33	2	T T	G G
718	2	33	2	T T	G G
719	1	51	2	C T	G G
720	1	51	2	C T	G G
721	1	67	2	T T	A A
722	1	67	2	T T	A A
723	2	87	2	C T	A G
724	1	77	2	T T	G G
725	1	56	2	C T	A G
726	1	56	2	C T	A G
727	1	28	2	C T	A G
728	1	28	2	C T	A G
729	1	65	2	C C	G G
730	2	72	2	C T	A A
731	2	57	2	C T	G G
732	1	77	1	T T	A A
733	2	51	2	T T	G G
734	1	50	2	T T	G G
735	2	77	2	T T	A G
736	1	67	2	T T	G G
737	2	59	2	C T	A G
738	1	50	2	C C	A G
739	2	64	2	C T	A G
740	1	64	2	C T	G G
741	1	72	2	C C	G G
742	1	50	2	C T	A G
743	2	75	2	C C	A G
744	1	60	2	C T	G G
745	1	58	2	C T	A G
746	1	76	2	C T	G G
747	2	62	2	T T	A G
748	2	63	2	T T	A G
749	2	55	2	T T	G G
750	2	72	2	C T	A G
751	1	29	2	C T	G G
752	1	52	2	C C	G G
753	1	46	2	C T	G G
754	2	43	2	C T	G G
755	1	46	2	C T	A G
756	2	70	2	C T	A G
757	2	60	2	T T	G G
758	2	57	2	C T	A G
759	1	78	2	C C	A G
760	1	62	2	C T	G G
761	2	76	2	C T	G G
762	1	49	2	T T	A G
763	1	52	2	C T	A G
764	1	50	2	T T	A G
765	2	76	2	T T	A G
766	1	72	2	C T	G G
767	2	80	2	C T	G G
768	1	58	2	T T	A G
769	2	60	2	C C	A G
770	1	85	2	C T	A G
771	1	70	2	T T	G G
772	2	66	2	T T	G G
773	1	69	2	C T	A G
774	1	54	2	C T	G G
775	1	31	2	C C	G G
776	1	55	2	C T	A G
777	1	64	2	C C	A G
778	1	53	2	T T	G G
779	1	57	2	T T	G G
780	1	55	2	C C	A A
781	2	41	2	T T	A G
782	1	67	2	C C	A G
783	1	63	2	C C	G G
784	1		2	C T	G G
785	2	60	2	C T	A G
786	1	52	2	C T	G G
787	2	64	2	T T	G G
788	1	48	2	C T	A G
789	1	66	2	C C	G G
790	2	46	2	T T	G G
791	1	55	2	T T	G G
792	1	50	2	C C	A G
793	1	68	2	C T	G G
794	2	52	2	T T	G G
795	1		2	T T	A G
796	1	50	2	C C	G G
797	2	58	2	C T	A G
798	1	56	2	C T	A G
799	1	71	2	C T	A G
800	2	54	2	C T	G G
801	2	64	2	T T	A A
802	1	68	2	T T	A G
803	2	52	2	T T	A G
804	2	75	2	T T	G G
805	1	57	2	C C	A G
806	1	50	1	C T	A G
807	1	65	2	C T	A A
808	2	68	1	C T	A G
809	2	68	1	C T	A G
810	2	65	2	C T	G G
811	1	76	2	C C	G G
812	2	66	2	C T	G G
813	2	48	1	C T	G G
814	2	67	2	C T	G G
815	2	54	1	C T	G G
816	1	75	2	C T	G G
817	1		2	C T	G G
818	2	74	2	C C	G G
819	2	70	1	C C	G G
820	2	60	1	C T	G G
821	1	58	1	C T	G G
822	1	58	1	C T	G G
823	1	50	1	T T	A A
824	1	50	1	T T	A A
825	1	52	1	C T	G G
826	1	71	2	C T	A G
827	2	58	1	T T	A G
828	1	74	2	C T	G G
829	1	38	2	C T	G G
830	2	55	2	C T	G G
831	2	67	1	C T	G G
832	1	75	2	C T	G G
833	2	56	2	T T	G G
834	1	68	1	T T	A G
835	1	80	2	T T	A G
836	1	80	2	T T	A G
837	1	80	2	T T	A G
838	1	80	2	T T	A G
839	1	55	1	T T	G G
840	1	54	1	C T	A G
841	2	81	2	C T	A G
842	2	74	2	T T	G G
843	2	55	1	C T	G G
844	2	76	2	T T	G G
845	2	68	1	C T	A G
846	1	63	1	C C	A G
847	1	82	2	T T	A G
848	2	69	2	T T	G G
849	1	87	2	C T	G G
850	1	79	2	C T	A G
851	2	74	2	T T	A G
852	2	74	2	T T	A G
853	1	77	2	T T	A G
854	1	89	2	C T	G G
855	2	78	1	C T	A G
856	1	73	2	C T	A G
857	2	74	2	T T	G G
858	2	84	2	C C	G G
859	1	65	2	C T	G G
860	1	72	2	C T	G G
861	1	60	2	C T	G G
862	2	88	2	C T	G G
863	2	88	2	C T	G G
864	2	69	2	T T	G G
865	2	44	2	T T	G G
866	1	80	2	C T	G G
867	1	56	2	C T	A G
868	2	42	2	T T	G G
869	2	42	2	T T	G G
870	2	42	2	T T	G G
871	2	42	2	T T	G G
872	2	84	2	T T	G G
873	1	40	2	C T	G G
874	1	40	2	C T	G G
875	2	77	2	T T	G G
876	2	48	2	C T	A G
877	2	68	1	C T	G G
878	1	42	2	T T	G G
879	1	55	1	T T	G G
880	1	80	2	T T	A A
881	1	68	2	C C	G G
882	2	42	2	C T	G G
883	2	52	1	C C	G G
884	2	70	1	C T	G G
885	1	46	1	C C	A A
886	2	52	1	C C	G G
887	2	59	2	T T	G G
888	2	45	1	C T	A G
889	1	57	1	T T	G G
890	2	70	1	C C	A G
891	2	63	2	C T	G G
892	2	78	2	T T	G G
893	1	26	2	C C	G G
894	2	80	2	C T	G G
895	2	80	2	C T	G G
896	2	80	2	C T	G G
897	2	80	2	C T	G G
898	1	56	2	C C	A G
899	1	79	2	T T	A G
900	1	56	1	C T	A A
901	2	85	2	T T	A G
902	1	46	2	C T	G G
903	2	52	2	C T	G G
904	2	70	1	C T	A G
905	2	57	2	C T	G G
906	2	79	2	C T	G G
907	2	79	2	C T	G G
908	2	52	2	C T	G G
909	2	45	1	C T	G G
910	1	30	2	C T	G G
911	2	55	1	C T	A A
912	1	78	1	C T	G G
913	1	49	1	C T	G G
914	1	82	2	T T	A A
915	2	81	2	C C	A G
916	2	81	2	C T	A A
917	1	61	1	C C	G G
918	1	52	2	T T	G G
919	2	90	2	C T	A A
920	1	85	1	C T	A G
921	1	50	2	C T	A G
922	1	84	2	T T	A G
923	1	46	2	C T	A G
924	2	50	1	C T	A A
925	2	83	2	C C	A G
926	2	70	1	C T	G G
927	2	53	1	C T	A G
928	1	68	2	C T	G G
929	2	65	2	C T	G G
930	2	82	1	C T	G G
931	2	78	2	T T	G G
932	1	63	2	C T	G G
933	1	45	1	T T	A G
934	1	50	1	C C	A G
935	2	66	1	C T	A G
936	1	58	1	C T	G G
937	2	71	1	C T	G G
938	2	52	1	C T	G G
939	2	47	1	C T	A G
940	1	52	2	C T	A G
941	1	75	1	C T	A G
942	2	53	1	T T	G G
943	1	57	1	T T	A G
944	2	79	2	C T	G G
945	2	83	2	C T	G G
946	1	45	2	T T	A G
947	1	46	1	C T	A G
948	2	55	2	C C	A G
949	2	96	2	C C	A A
950	2	70	2	T T	G G
951	2	51	2	T T	A G
952	2	56	1	T T	G G
953	2	64	2	C C	G G
954	1	54	2	T T	A G
955	1	65	2	C T	A A
956	1	57	2	T T	G G
957	1	69	1	C C	G G
958	1	61	1	T T	G G
959	2	68	2	C C	G G
960	2	68	2	C C	G G
961	1	77	2	C T	G G
962	2	74	1	C T	G G
963	2	70	1	C T	A G
964	2	48	1	C T	G G
965	1	58	2	C C	G G
966	2	54	2	C T	G G
967	1	45	1	C C	G G
968	2	17	1	C C	G G
969	1	75	1	C T	A G
970	1	81	2	T T	A G
971	1	50	2	T T	A G
972	1	81	2	C T	A A
973	2	71	1	C C	G G
974	1	65	1	C T	G G
975	2	69	2	C C	A G
976	2	55	2	C C	G G
977	1	67	2	C T	G G
978	1	80	2	C T	G G
979	1	82	2	C C	G G
980	1	75	2	C T	A G
981	2	75	2	C T	A A
982	2	91	2	C T	G G
983	1	84	2	C T	G G
984	1	59	2	C T	G G
985	2	51	2	T T	A G
986	2	51	2	T T	A G
987	2	55	2	C C	G G
988	1	66	2	C T	A G
989	1	76	2	T T	G G
990	2	76	2	C T	G G
991	2	61	1	C T	A G
992	1	73	2	T T	G G
993	1	62	1	C C	G G
994	1	46	1	C T	A A
995	1	58	1	C C	G G
996	1	17	1	C T	G G
997	1	53	1	C T	A G
998	2	44	1	C T	G G
999	2	63	2	C C	G G
1000	1	74	2	C T	G G
1001	1	46	1	C T	G G
1002	2	54	2	C C	G G
1003	2	56	1	C T	A G
1004	1		1	C T	A A
1005	1	72	2	C T	A G
1006	1	48	1	C T	G G
1007	1	64	2	C T	A A
1008	1	78	2	C T	G G
1009	2	37	1	C T	G G
1010	2	56	1	C C	A G
1011	1	65	1	T T	A G
1012	1	59	1	C C	A G
1013	2	80	2	T T	G G
1014	1	84	2	T T	G G
1015	1	47	2	T T	A G
1016	1	67	1	T T	A A
1017	2	85	2	C T	A G
1018	2	60	1	C C	G G
1019	1	56	2	T T	A G
1020	2	47	1	C T	A G
1021	2	64	1	C C	G G
1022	1	66	2	C T	G G
1023	1	59	2	C T	G G
1024	1	75	2	C T	G G
1025	1	46	1	T T	A G
1026	1	50	2	C T	G G
1027	1	8	2	C T	G G
1028	1	47	2	C C	G G
1029	2	83	2	C C	G G
1030	1	65	2	T T	A G
1031	1	50	2	T T	G G
1032	2	61	2	C T	G G
1033	1	45	1	T T	A A
1034	2	60	2	C T	A G
1035	2	60	2	C T	A G
1036	2	65	1	C T	G G
1037	1	70	2	C C	A G
1038	1	70	2	C C	A G
1039	1	80	2	T T	A G
1040	1	80	2	T T	A G
1041	1	65	1	C T	G G
1042	1	65	2	C T	G G
1043	2	45	1	C C	A G
1044	1	60	2	C C	A A
1045	1	60	2	C C	A A
1046	2	50	2	T T	G G
1047	2	50	2	T T	G G
1048	1	62	2	T T	G G
1049	1	62	2	T T	G G
1050	1	65	2	C T	G G
1051	1	65	2	C T	G G
1052	2	60	1	C T	G G
1053	1	65	2	T T	G G
1054	1	65	2	T T	G G
1055	2	45	1	C T	A A
1056	1	60	2	C T	G G
1057	1	60	2	C T	G G
1058	1	60	2	T T	A A
1059	2	60	2	T T	A A
1060	2	60	2	C T	A G
1061	1	60	2	T T	A G
1062	2	65	2	C T	G G
1063	2	65	2	C T	G G
1064	1	80	2	C T	G G
1065	1	80	2	C T	G G
1066	1	60	2	C T	A G
1067	1	60	2	T T	A G
1068	1	80	2	C T	G G
1069	1	80	2	C T	G G
1070	1	80	2	T T	G G
1071	1	80	2	T T	G G
1072	2	80	2	C T	A G
1073	2	80	2	C T	A G
1074	2	45	1	C T	G G
1075	1		2	C C	A G
1076	1		2	T T	G G
1077	1		2	T T	G G
1078	2		1	C T	A G
1079	1		1	C T	G G
1080	1		1	C T	A G
1081	1		2	T T	G G
1082	1		1	C T	G G
1083	2		2	C T	G G
1084	2		1	C T	G G
1085	2	62	1	C T	A G
1086	1	76	2	T T	A G
1087	1	76	2	T T	A G
1088	1	71	2	T T	A G
1089	1	71	2	T T	A G
1090	1	65	2	T T	G G
1091	1	65	2	T T	G G
1092	1	81	2	C T	G G
1093	1	70	2	T T	G G
1094	2	77	2	C T	G G
1095	1	71	2	T T	A G
1096	2	78	2	T T	A G
1097	1	81	2	C T	G G
1098	2	78	2	C T	A G
1099	1	62	1	T T	G G
1100	2	79	2	T T	A A
1101	1		2	C T	A G
1102	1		2	T T	G G
1103	1	80	1	C C	G G
1104	2	58	1	C C	G G
1105	2	71	2	C T	G G
1106	1	61	1	C C	A G
1107	1	69	1	C T	G G
1108	2	71	1	T T	A G
1109	1	90	2	C C	G G
1110	2	57	2	T T	A G
1111	1	65	2	C T	G G
1112	2	72	2	C T	G G
1113	2	72	2	C T	G G
1114	2	70	2	C T	G G
1115	1	79	2	C T	A G
1116	1	61	2	T T	G G
1117	1	68	1	C C	G G
1118	1	62	2	T T	A A
1119	1	75	1	T T	A G
1120	2	62	2	C C	G G
1121	1	74	2	C C	A G
1122	2	67	2	C T	G G
1123	2	48	1	C C	G G
1124	2	73	1	C C	A G
1125	1	74	2	T T	G G
1126	1	76	2	C T	G G
1127	1	70	2	C T	G G
1128	2	55	1	C T	G G
1129	2	24	2	T T	A G
1130	2	24	2	T T	A A
1131	2	75	2	C T	G G
1132	1	54	2	C C	A G
1133	1	49	1	C T	G G
1134	2	56	1	C T	A G
1135	2	75	1	C C	A G
1136	2	60	1	C T	A G
1137	1	71	1	T T	G G
1138	1	67	1	C T	G G
1139	2	70	1	C T	G G
1140	1	61	1	C T	G G
1141	1	68	1	C T	A G
1142	1	60	1	C T	A G
1143	1	76	1	C T	A G
1144	1	71	1	T T	A A
1145	2	51	1	C C	A G
1146	1	60	1	C T	A G
1147	1	56	2	T T	A G
1148	1	68	1	C T	G G
1149	2	76	1	T T	G G
1150	1	46	2	C C	A G
1151	1	63	1	T T	G G
1152	2	63	1	C C	A G
1153	2	53	1	C C	G G
1154	1	54	1	C T	A G
1155	2	58	1	C T	G G
1156	1	67	2	C T	G G
1157	1	41	2	C T	G G
1158	2	58	1	C C	G G
1159	1	66	1	T T	G G
1160	2	69	2	T T	G G
1161	2	70	1	C T	G G
1162	2	49	1	C C	G G
1163	1	54	1	C T	G G
1164	1	51	1	C C	A A
1165	2	48	1	C T	G G
1166	1	47	1	C C	G G
1167	2	58	1	C T	A G
1168	2	56	1	T T	A G
1169	1	56	1	C C	A G
1170	2	52	1	T T	G G
1171	2	55	1	C C	A A
1172	1	57	1	C C	G G
1173	1	55	1	T T	G G
1174	1	45	1	C T	G G
1175	1	53	1	C T	A G
1176	2	52	1	C T	A A
1177	1	50	1	T T	A G
1178	1	59	1	C C	A G
1179	2	63	1	T T	A G
1180	1	45	1	T T	G G
1181	2	62	1	C C	A G
1182	1	57	1	T T	A G
1183	1	71	1	C T	G G
1184	1	55	1	C T	A G
1185	2	47	1	C T	A G
1186	1	59	1	C T	A G
1187	1	54	1	C T	G G
1188	2	70	2	T T	A G
1189	1	46	1	T T	A G
1190	2	58	1	T T	G G
1191	1	58	1	T T	G G
1192	2	45	1	C T	G G
1193	1	45	1	C C	A G
1194	1	48	1	C T	A G
1195	1	63	1	C C	G G
1196	1	63	2	C T	G G
1197	1	58	1	C T	G G
1198	1	48	1	C T	G G
1199	1	45	1	C T	A G
1200	1	54	1	C T	A G
1201	1	76	1	C T	G G
1202	1	54	1	C T	A G
1203	1	59	1	C C	G G
1204	1	53	1	C T	G G
1205	1	60	1	C T	A A
1206	1	51	1	T T	A G
1207	1	54	1	C T	A G
1208	1	46	1	C C	A G
1209	2	54	1	C T	G G
1210	1	54	1	C T	A A
1211	1	46	1	C T	A G
1212	1	57	1	C T	A A
1213	1	49	1	C T	A G
1214	2	53	1	T T	A A
1215	2	86	1	C T	A A
1216	1	75	2	C T	G G
1217	1	83	2	C T	A A
1218	1	83	2	C T	A A
1219	1	61	1	C T	G G
1220	2	52	1	C T	G G
1221	1	65	2	C C	G G
1222	1	73	2	T T	G G
1223	2	72	1	C T	A G
1224	1		2	C C	G G
1225	2	77	1	T T	G G
1226	1	80	2	C C	A A
1227	1	87	2	T T	G G
1228	1	71	1	C T	G G
1229	2	76	2	C C	G G
1230	1		1	T T	G G
1231	1	51	1	C C	G G
1232	2	56	1	C T	A G
1233	2	82	2	C T	G G
1234	2	71	2	C T	A A
1235	2	26	2	C T	A G
1236	2	89	2	C T	G G
1237	2	83	2	T T	G G
1238	2	77	2	C T	G G
1239	1	60	1	C T	A G
1240	1	46	1	C C	A G
1241	2		1	C T	A G
1242	2	68	1	C T	G G
1243	1	74	2	C T	A G
1244	1	74	2	C T	A G
1245	1	78	2	T T	G G
1246	1	78	2	T T	G G
1247	2	73	2	C T	A G
1248	1	76	2	C T	A G
1249	2	81	2	T T	A G
1250	2	76	2	C C	G G
1251	1		1	T T	A G
1252	2	75	2	C T	G G
1253	2	82	2	C C	G G
1254	2	58	1	C T	A G
1255	1	56	1	C C	G G
1256	1	62	1	C T	G G
1257	1	64	1	C T	A A
1258	2	82	2	C T	G G
1259	1	51	1	T T	A G
1260	1	83	2	T T	A G
1261	2	76	1	T T	A G
1262	2	79	2	C C	G G
1263	2	51	1	C T	A G
1264	1	52	1	C T	A G
1265	1	72	1	T T	A G
1266	2	54	1	C T	A G
1267	2	78	2	C T	A G
1268	2	78	2	C T	A G
1269	2	73	2	T T	A G
1270	2	57	1	C C	A G
1271	1	72	1	T T	A G
1272	2	58	1	C T	G G
1273	2	57	1	C T	G G
1274	2	52	1	C T	A G
1275	2	53	1	C T	G G
1276	2	66	2	C T	A G
1277	2	67	1	C T	G G
1278	2	71	1	C T	A G
1279	1	71	2	C T	G G
1280	1	63	1	C T	A G
1281	2	53	1	C T	G G
1282	1	55	1	C T	G G
1283	1	64	1	C T	A G
1284	1	71	2	T T	G G
1285	1	78	2	C T	G G
1286	1	54	1	T T	A G
1287	1	77	2	C C	A G
1288	2	53	1	T T	A G
1289	2	66	2	T T	A G
1290	2	86	1	C T	A G
1291	1	76	2	T T	A G
1292	2	73	1	C T	G G
1293	1	83	2	C T	A G
1294	1	57	1	C T	A G
1295	1	71	2	T T	G G
1296	2	74	2	C T	G G
1297	2	82	1	C T	G G
1298	1	52	1	C T	G G
1299	1	70	1	C C	G G
1300	2	84	2	T T	G G
1301	1	78	2	C C	A G
1302	2	58	2	C T	A G
1303	1	78	1	C C	G G
1304	1	40	2	C T	G G
1305	1	63	1	C C	A G
1306	2	78	1	T T	A G
1307	2	54	1	T T	G G
1308	1	83	2	C T	G G
1309	1	75	2	C T	G G
1310	2	60	1	C T	G G
1311	2	78	2	C C	G G
1312	2	53	1	C T	G G
1313	1	57	1	C C	A G
1314	2	46	1	T T	G G
1315	1	70	1	T T	A G
1316	2	76	2	C T	G G
1317	1	63	1	T T	A G
1318	1	57	1	C T	G G
1319	2	83	2	C T	A G
1320	2	51	1	C T	G G
1321	2	51	1	C T	A G
1322	2	86	2	C T	G G
1323	1	71	1	C C	G G
1324	1	67	1	C T	G G
1325	2	78	2	T T	A G
1326	1	55	1	C C	A G
1327	1	80	2	C T	A G
1328	1	62	1	T T	A G
1329	2	58	1	C C	G G
1330	2	61	1	C T	G G
1331	1	63	1	T T	G G
1332	1	63	2	C T	A G
1333	1	82	1	C T	A A
1334	1	63	1	T T	G G
1335	2	56	1	T T	G G
1336	2	46	1	C C	A G
1337	1	66	1	C T	G G
1338	1	73	1	T T	A G
1339	2	81	2	T T	A G
1340	1	52	1	T T	A G
1341	1	73	1	T T	G G
1342	1	82	1	C T	A A
1343	2	46	1	C T	A G
1344	2	55	1	T T	A G
1345	2	51	1	C C	A G
1346	1	63	1	T T	G G
1347	1	52	1	C T	G G
1348	2	58	1	C C	A G
1349	1	52	1	C C	G G
1350	1	53	1	C T	G G
1351	1	46	1	C C	A G
1352	2	80	2	T T	G G
1353	2	80	2	T T	G G
1354	1	57	1	C C	G G
1355	1	77	1	C T	A G
1356	1	79	2	C T	G G
1357	2	60	1	C T	G G
1358	1	83	2	C T	A G
1359	2	52	1	C T	A G
1360	1	68	1	C T	A G
1361	1	77	2	C T	G G
1362	2	58	1	T T	G G
1363	2	61	1	T T	G G
1364	1	69	1	C T	G G
1365	2	55	1	T T	A G
1366	1	55	1	C T	G G
1367	1	64	1	C T	G G
1368	2	81	2	T T	A G
1369	2	80	1	C T	G G
1370	1	60	1	C C	A G
1371	2	70	1	T T	A G
1372	2	54	1	C C	G G
1373	2	72	2	T T	G G
1374	1	56	1	C T	G G
1375	1	50	1	C T	A G
1376	1	46	1	C C	A G
1377	1	70	1	C T	A G
1378	2	52	1	C T	A G
1379	1	67	1	C T	A G
1380	2	67	1	T T	G G
1381	1	62	1	C C	A G
1382	1	54	1	C C	G G
1383	2	47	1	C T	A G
1384	2	54	1	C C	A A
1385	1	57	1	C T	G G
1386	1	50	1	C T	G G
1387	1	64	1	T T	A G
1388	1	65	2	C T	G G
1389	2	75	2	C T	G G
1390	2	78	2	T T	G G
1391	1	74	1	C T	A G
1392	1	55	1	C C	A G
1393	1	75	1	C C	A G
1394	1	74	1	C C	G G
1395	2	76	1	C T	A G
1396	1	74	2	T T	A G
1397	1	51	1	T T	A A
1398	1	81	2	C T	G G
1399	1	87	2	C T	G G
1400	2	53	1	C C	G G
1401	2	72	2	T T	A G
1402	2	77	2	C C	G G
1403	2	72	2	T T	A G
1404	1	60	1	C C	G G
1405	2	62	1	C T	G G
1406	2	73	1	C T	A G
1407	1	59	1	T T	A G
1408	2	47	1	C T	A G
1409	1	47	1	C T	G G
1410	1	78	2	C C	A G
1411	2	75	2	C T	A G
1412	1	55	1	C T	G G
1413	1	62	1	C T	G G
1414	1	78	2	C T	G G
1415	1	48	1	T T	G G
1416	2	60	1	T T	A G
1417	2	77	2	T T	A G
1418	2	74	1	T T	G G
1419	1	61	1	C C	G G
1420	1	74	2	C T	A G
1421	1	50	1	C C	A G
1422	1	66	2	C T	G G
1423	1	74	2	C C	A G
1424	1	59	2	C C	G G
1425	1	82	2	T T	G G
1426	2	76	2	T T	G G
1427	2	72	1	C T	G G
1428	1	63	1	C T	A G
1429	2	58	1	C T	G G
1430	2	75	2	C C	A G
1431	1	68	2	T T	G G
1432	1	51	1	C T	G G
1433	1	87	1	C C	A G
1434	1	57	2	C T	A A
1435	2	48	1	C T	G G
1436	1	76	2	T T	G G
1437	1	76	2	T T	G G
1438	1		2	C T	A A
1439	1	84	2	C T	G G
1440	1	50	1	T T	A G
1441	2	82	1	C C	A G
1442	1	52	1	C T	G G
1443	2	57	1	C T	A G
1444	2	77	1	C T	G G
1445	2	58	1	C C	A A
1446	2	57	1	C C	G G
1447	2	75	2	T T	A G
1448	1	79	1	T T	G G
1449	1	50	1	C T	A G
1450	2	81	2	C T	G G
1451	1	62	1	C T	G G
1452	1	56	1	C T	G G
1453	1	82	2	C C	G G
1454	1	82	2	C T	G G
1455	1	62	1	C T	G G
1456	1	57	2	C T	A G
1457	1	57	2	C T	A G
1458	1	74	2	C T	A G
1459	2	75	2	C C	G G
1460	1	51	1	C C	A G
1461	1	46	1	T T	G G
1462	1	57	2	T T	G G
1463	2	77	2	C T	G G
1464	2	64	1	C C	G G
1465	2	52	1	C T	A G
1466	2	82	2	T T	A G
1467	1	77	2	C T	A A
1468	1	67	1	C T	G G
1469	2	71	1	C C	G G
1470	1	59	1	T T	A G
1471	2	66	1	C T	G G
1472	1	72	1	C T	A G
1473	2	69	1	C T	G G
1474	1	83	1	C T	A G
1475	2	76	1	C T	A G
1476	2	53	1	C T	G G
1477	2	82	2	C T	G G
1478	2	89	1	C T	G G
1479	2	73	2	C T	G G
1480	2	73	2	C T	G G
1481	1	53	1	C T	G G
1482	1	56	1	C T	A G
1483	1	56	1	C C	G G
1484	1	45	1	C C	A G
1485	1	54	1	T T	A A
1486	2	73	2	T T	G G
1487	1	57	2	C T	G G
1488	1	91	2	C T	G G
1489	1	64	1	C T	G G
1490	2	64	2	T T	G G
1491	1	54	1	C T	A G
1492	2	68	1	C T	G G
1493	2	75	1	T T	A G
1494	2	74	2	C T	G G
1495	1	61	1	T T	G G
1496	2	86	1	C T	A A
1497	2	66	1	C T	G G
1498	1	51	1	T T	A G
1499	1	66	2	C T	G G
1500	2	57	1	C C	G G
1501	2	48	1	C C	G G
1502	2	70	2	C T	G G
1503	2	75	2	C T	G G
1504	2	73	2	C C	A G
1505	2	76	2	T T	A G
1506	2	85	2	C C	A G
1507	2	62	1	C T	G G
1508	1	60	1	C C	G G
1509	1	71	2	C T	A G
1510	2	70	1	C T	G G
1511	1	71	2	T T	G G
1512	1	65	1	C C	G G
1513	2	61	1	T T	A G
1514	1	57	1	C C	G G
1515	2	77	1	C C	A G
1516	1	55	1	T T	G G
1517	2		1	C T	G G
1518	2	51	1	C T	G G
1519	2	47	1	C T	G G
1520	2	54	1	C C	G G
1521	1	57	1	C C	A G
1522	2	82	2	C T	A G
1523	2	74	1	C T	A G
1524	1	79	2	C C	A G
1525	2	63	2	T T	G G
1526	1	71	2	C T	A G
1527	2	70	2	C C	A G
1528	2	54	1	C T	G G
1529	2	64	1	C C	A G
1530	2	54	1	T T	A A
1531	2	70	1	C C	A G
1532	2	55	1	C T	A G
1533	1	45	1	T T	G G
1534	1	59	1	T T	A G
1535	1	57	1	C T	A G
1536	2	54	1	C C	G G
1537	1	51	1	T T	G G
1538	2	78	1	C C	G G
1539	1	75	1	C C	A G
1540	1	62	1	C T	A G
1541	1	67	1	T T	G G
1542	2	55	1	C T	G G
1543	2	61	1	T T	A G
1544	1	49	1	C T	A G
1545	2	55	1	C T	G G
1546	2	59	1	C C	G G
1547	1	58	1	C C	A G
1548	2	55	1	C C	A G
1549	2	54	1	T T	A G
1550	1	68	1	C T	G G
1551	1	77	1	C C	A G
1552	1	55	1	T T	A A
1553	1	69	1	C C	G G
1554	1	86	2	T T	A G
1555	2	73	1	T T	A A
1556	2	60	1	C T	A G
1557	2	76	1	C T	A G
1558	1		2	C T	A G
1559	2	75	1	C C	G G
1560	2	55	1	T T	G G
1561	1	77	1	C C	G G
1562	2	74	1	C T	A G
1563	1	57	1	T T	G G
1564	1	58	1	C T	A G
1565	1	61	1	C T	G G
1566	1	65	1	C T	G G
1567	2	77	1	C T	G G
1568	2	93	1	C T	G G
1569	1	68	2	T T	A G
1570	2	76	2	C T	A G
1571	2	63	1	C C	A G
1572	2	63	1	C C	A G
1573	1	71	1	C C	A G
1574	2	69	1	C T	G G
1575	2	51	1	C C	G G
1576	1	51	1	C C	A G
1577	1	61	1	C T	G G
1578	1	58	1	C C	G G
1579	1	45	1	T T	A G
1580	1	56	1	T T	A A
1581	1	50	1	C T	A G
1582	2	69	1	T T	A A
1583	2	46	1	C T	A G
1584	1	67	1	C T	A G
1585	2	58	1	C T	G G
1586	1	70	1	C T	G G
1587	2	48	1	C T	A G
1588	2	67	1	C T	G G
1589	1	54	1	T T	G G
1590	1	63	1	C T	G G
1591	2	71	1	C T	G G
1592	1	60	1	C T	G G
1593	1	57	1	T T	G G
1594	1	45	1	C C	G G
1595	1	59	1	C C	G G
1596	2	64	1	T T	A A
1597	2	50	1	C T	A G
1598	2	51	1	C C	A G
1599	2	64	1	C T	A A
1600	2	57	1	T T	A A
1601	1	76	1	C T	G G
1602	2	74	1	C T	G G
1603	1	56	1	T T	G G
1604	1	78	2	C T	A G
1605	1	57	1	C C	G G
1606	1	49	1	C C	G G
1607	1	45	1	T T	G G
1608	1	58	1	C C	G G
1609	1	64	1	C T	A G
1610	1	55	1	C T	A A
1611	1	70	1	T T	A G
1612	2	59	1	C T	G G
1613	1	56	1	C T	A A
1614	1	49	1	C C	G G
1615	2	46	1	C T	G G
1616	2	46	1	C T	G G
1617	1	68	1	C C	A G
1618	1	43	2	C T	G G
1619	2	46	2	C C	A G
1620	2	78	2	C T	G G
1621	2	46	2	C C	A G
1622	1	45	1	C T	A A
1623	2	57	1	C T	G G
1624	1	49	1	C C	A G
1625	1	60	1	C C	G G
1626	2	72	2	C T	G G
1627	2	68	2	C T	G G
1628	2	58	1	C T	G G
1629	1	40	2	T T	G G
1630	1	40	2	C T	G G
1631	1	63	2	T T	A G
1632	1	63	2	T T	A G
1633	2	80	2	C T	G G
1634	1	48	1	C T	G G
1635	1	72	2	C T	G G
1636	2	72	1	C C	A G
1637	1	70	1	C T	A G
1638	1	73	1	C C	A G
1639	2	46	1	C T	A G
1640	2	47	2	C T	A G
1641	2	61	1	T T	G G
1642	2	44	2	C T	G G
1643	2	44	2	C T	G G
1644	1	47	2	C T	G G
1645	1	64	2	C T	A G
1646	1	77	2	C T	G G
1647	1	71	2	C T	G G
1648	2	45	1	T T	G G
1649	1	47	2	C C	G G
1650	1	47	2	C C	G G
1651	2	60	1	C T	G G
1652	2	59	2	C C	G G
1653	1	54	2	T T	A G
1654	1	54	2	T T	A G
1655	1	68	2	C T	A G
1656	2	40	2	C T	A G
1657	2	64	2	T T	G G
1658	1	74	2	C T	G G
1659	2	77	2	C T	A G
1660	1	57	1	C C	A G
1661	1		1	C T	G G
1662	1		1	C T	A G
1663	1	52	2	C T	A G
1664	1	82	1	C T	G G
1665	2	84	2	C T	A A
1666	1	80	2	C C	G G
1667	2	34	2	C T	A G
1668	1	44	2	C T	G G
1669	1	57	2	T T	A G
1670	1	55	1	T T	G G
1671	1	56	1	C T	A G
1672	1	15	2	C T	A G
1673	2	48	2	C T	A G
1674	2	64	2	C T	G G
1675	1	78	2	C T	G G
1676	1	70	2	T T	A G
1677	1	68	2	C T	A A
1678	1	74	1	C C	A A
1679	1	67	1	C T	G G
1680	1	25	2	C C	G G
1681	2	57	1	C T	A G
1682	2	52	1	C T	A G
1683	2	80	2	T T	A A
1684	1	59	1	C T	G G
1685	2	69	1	C T	G G
1686	2	75	2	C T	G G
1687	2	69	2	C T	A G
1688	1	39	2	C T	A A
1689	1	54	1	C C	A G
1690	1	33	2	T T	G G
1691	2	49	1	C T	G G
1692	1	46	1	C T	A G
1693	1	76	2	C C	A G
1694	1	64	1	C T	G G
1695	2	3	2	C T	G G
1696	2	76	2	C T	G G
1697	2	56	1	C C	G G
1698	2	48	1	C T	G G
1699	2	48	2	C C	A G
1700	1	78	1	C T	G G
1701	2	54	1	C T	A G
1702	2	48	2	T T	G G
1703	1	75	1	C T	A G
1704	2	75	1	T T	G G
1705	1	52	1	C C	G G
1706	1	67	1	C T	G G
1707	1	70	2	C T	A G
1708	1	81	2	T T	A G
1709	1	81	2	T T	A G
1710	2	57	2	C T	G G
1711	1	55	1	C T	A G
1712	2	45	2	C T	A G
1713	2	70	2	C T	A G
1714	1	79	2	C T	G G
1715	2	53	2	C T	A G
1716	2	51	2	T T	A G
1717	1	47	1	C T	G G
1718	2	55	1	T T	G G
1719	1	93	2	C T	G G
1720	2	74	2	C T	A A
1721	2	61	2	C T	A A
1722	2	67	2	T T	G G
1723	2	72	2	C T	A G
1724	1	69	1	T T	G G
1725	2	50	1	C T	G G
1726	1	54	1	C T	G G
1727	1	76	2	C T	G G
1728	1	82	2	C T	G G
1729	1	48	1	C T	G G
1730	2	55	1	T T	G G
1731	2	60	1	C T	G G
1732	2	72	1	C T	G G
1733	2	46	1	C T	A G
1734	2	63	1	C T	A A
1735	2	59	1	C T	G G
1736	1	72	2	C T	A G
1737	2	48	2	C C	G G
1738	2	81	2	T T	G G
1739	2	66	2	C T	G G
1740	2	67	1	T T	G G
1741	1	68	1	T T	A G
1742	2	53	1	C T	G G
1743	2	67	1	C T	A G
1744	1	81	2	C T	G G
1745	1	52	1	C T	G G
1746	2	71	2	T T	G G
1747	2	58	1	T T	G G
1748	1	93	2	C T	G G
1749	2	63	1	C C	G G
1750	1	48	1	C T	G G
1751	1	60	2	C C	A A
1752	1	56	1	C T	A G
1753	1	47	1	T T	A G
1754	1	55	1	C T	G G
1755	1	52	1	C T	G G
1756	2	89	2	T T	A A
1757	2	68	1	C T	G G
1758	2	61	1	C T	G G
1759	2	54	1	C T	A G
1760	2	70	1	C T	A G
1761	1	63	1	C T	G G
1762	2	55	1	C T	G G
1763	2	78	1	C C	A G
1764	1	78	2	T T	A G
1765	1	36	1	C C	G G
1766	1	45	2	T T	G G
1767	1	74	1	C T	A A
1768	1	32	1	C T	G G
1769	1	32	1	C T	G G
1770	1	72	2	C T	A G
1771	2	53	1	C T	A A
1772	1	64	2	C T	G G
1773	1	51	2	C T	A G
1774	1	49	2	C T	A A
1775	1	52	2	T T	G G
1776	2	75	2	C C	G G
1777	2	90	2	T T	G G
1778	1	84	2	C T	A G
1779	1	53	1	T T	A G
1780	1	70	2	T T	G G
1781	1	69	2	T T	A G
1782	1	58	2	C T	G G
1783	1	64	2	C T	G G
1784	2	79	2	C T	G G
1785	1	52	1	C T	G G
1786	1	47	1	C T	A G
1787	2	60	1	C T	A G
1788	1	41	1	C C	A G
1789	1	51	1	C T	G G
1790	2	46	2	C T	A G
1791	1	58	1	C T	G G
1792	1	45	1	C T	A G
1793	2	72	2	T T	A G
1794	2	32	2	C T	G G
1795	2	54	1	T T	G G
1796	1	54	1	C C	A G
1797	1	67	2	C C	G G
1798	1	61	1	C T	G G
1799	2	70	2	C C	G G
1800	2	71	2	C T	G G
1801	1	73	1	C T	G G
1802	2	60	1	C C	G G
1803	1	67	1	C T	G G
1804	2	72	2	C C	A G
1805	2	54	1	C T	G G
1806	2	77	2	C C	G G
1807	1	71	1	C T	G G
1808	1	49	2	C T	G G
1809	1	83	2	C T	G G
1810	2	62	1	C T	G G
1811	1	69	2	T T	A G
1812	1	52	1	C T	A A
1813	1	0	1	C C	G G
1814	1	62	1	C C	A G
1815	2	53	1	C T	G G
1816	1	59	1	C T	A G
1817	1	71	1	C T	A G
1818	1	54	1	C T	A G
1819	2		2	C T	G G
1820	2	62	2	C T	A G
1821	2	60	1	C C	A G
1822	2	37	1	C C	A G
1823	1	26	1	T T	A A
1824	1	38	1	T T	A G
1825	1	35	1	C T	G G
1826	2	49	1	T T	G G
1827	2	32	1	C T	A G
1828	2	26	1	T T	G G
1829	2	39	1	C T	G G
1830	1	36	1	C T	G G
1831	2	41	1	C C	G G
1832	1	43	1	C T	A G
1833	2	45	1	C T	G G
1834	2	33	1	C T	G G
1835	2	36	1	T T	A G
1836	2	45	1	T T	G G
1837	1	65	1	C C	G G
1838	1	31	1	T T	A G
1839	1	45	1	T T	A G
1840	1	36	1	C T	G G
1841	1	45	1	C C	G G
1842	1	46	1	T T	G G
1843	1	33	1	C T	G G
1844	1	66	1	C T	A G
1845	1	69	1	C T	A G
1846	2	24	1	C C	A G
1847	1	73	1	T T	G G
1848	1	41	1	C T	G G
1849	2	34	1	C T	A G
1850	1	33	1	C T	A G
1851	1	30	1	C C	G G
1852	1	27	1	C T	G G
1853	2	40	1	C C	G G
1854	2	24	1	C T	A G
1855	2	40	1	C T	A G
1856	2	47	1	C T	G G
1857	1	33	1	C C	A G
1858	1	46	1	T T	G G
1859	1	44	1	T T	A G
1860	2	48	1	C T	G G
1861	2	49	1	C T	G G
1862	1	42	1	C T	G G
1863	1	32	1	C C	A G
1864	2	33	1	C C	G G
1865	1	41	1	T T	G G
1866	1	32	1	T T	A G
1867	2	35	1	C C	G G
1868	1	49	1	C T	G G
1869	1	38	1	T T	G G
1870	1	47	1	T T	A G
1871	1	45	1	C C	G G
1872	1	43	1	T T	G G
1873	2	26	1	T T	G G
1874	1	44	1	T T	G G
1875	1	43	1	T T	G G
1876	1	34	1	C T	G G
1877	2	36	1	C T	A G
1878	2	47	1	C C	G G
1879	2	44	1	C C	A G
1880	2	38	1	C T	G G
1881	2	38	1	T T	G G
1882	2	44	1	C T	G G
1883	1	31	1	C T	A G
1884	1	45	1	C T	G G
1885	1	30	1	T T	G G
1886	2	48	1	C T	G G
1887	1	42	1	C T	A G
1888	1	39	1	C C	G G
1889	2	37	1	T T	G G
1890	1	42	1	C T	G G
1891	2	48	1	C T	G G
1892	1	46	1	T T	A G
1893	1	35	1	C T	G G
1894	1	37	1	C T	G G
1895	2	43	1	C T	A A
1896	1	45	1	C T	G G
1897	2	45	1	C C	G G
1898	1	38	1	C T	A G
1899	1	42	1	T T	G G
1900	2	43	1	C T	G G
1901	2	37	1	C T	G G
1902	1	31	1	T T	A G
1903	1	53	1	T T	G G
1904	1	57	1	C T	G G
1905	2	46	1	T T	A G
1906	2	47	1	C T	G G
1907	2	46	1	C T	A G
1908	2	6	1	C T	G G
1909	2	22	1	C T	A G
1910	1	42	1	C C	A G
1911	2	35	1	C C	G G
1912	1	35	1	T T	A G
1913	2	48	1	C C	G G
1914	2	44	1	C T	A G
1915	1	45	1	C T	G G
1916	1	31	1	C C	A G
1917	2	36	1	C T	A G
1918	2	41	1	C T	G G
1919	1	47	1	C C	G G
1920	2	28	1	T T	G G
1921	1	42	1	C C	G G
1922	2	37	1	C T	A G
1923	1		1	C T	A G
1924	1		1	T T	A A
1925	1		1	C T	G G
1926	1		1	C C	A G
1927	1		1	C C	A G
1928	1		1	C C	G G
1929	1		1	C C	G G
1930	1		1	C T	A G
1931	1		1	C T	G G
1932	1		1	C C	A G
1933	1	44	1	T T	G G
1934	1	28	1	C T	A G
1935	2	40	1	C C	G G
1936	1	33	1	C T	G G
1937	1		1	T T	G G
1938	2	40	1	C C	A G
1939	1	37	1	C C	A G
1940	2		1	C T	G G
1941	1	40	1	C C	G G
1942	1	37	1	C T	A G
1943	2	42	1	T T	G G
1944	2	44	1	C C	A A
1945	1	42	1	C T	A G
1946	1		1	C T	A G
1947	1		1	C T	A G
1948	2		1	C T	G G
1949	1		1	C T	G G
1950	1		1	C C	A G
1951	1		1	C T	A G
1952	1		1	T T	G G
1953	1		1	T T	A A
1954	1		1	C T	A G
1955	1	32	1	C T	A G
1956	1		1	C C	G G
1957	1	35	1	T T	G G
1958	2		1	C T	A A
1959	1	49	1	T T	G G
1960	1	54	1	T T	G G
1961	2	53	1	C C	A G
1962	1	37	1	C T	G G
1963	2	34	1	C C	A G
1964	1	60	1	T T	A G
1965	1	29	1	C C	A G
1966	2	24	1	C T	G G
1967	1	50	1	T T	A A
1968	1	39	1	C C	A G
1969	1	46	1	C T	A G
1970	1	35	1	C C	A G
1971	2	47	1	C T	A G
1972	1	26	1	C C	A G
1973	1	26	1	T T	G G
1974	1	37	1	C T	A G
1975	1	37	1	C T	A G
1976	1	46	1	C T	G G
1977	2	36	1	C C	G G
1978	2	35	1	C T	A G
1979	1		1	T T	G G
1980	2		1	C T	G G
1981	1		1	T T	G G
1982	1		1	C T	A A
1983	2	44	1	C T	A G
1984	2	42	1	C C	A G
1985	1		1	T T	A G
1986	1	41	1	C T	A G
1987	1	43	1	C T	A G
1988	2	34	1	T T	G G
1989	2		1	C T	G G
1990	2		1	C T	A A
1991	1	28	1	C T	G G
1992	1		1	C C	G G
1993	1	46	1	C T	G G
1994	2		1	T T	A G
1995	2		1	C T	G G
1996	1	44	1	C T	G G
1997	2		1	C T	G G
1998	2	63	2	C T	G G
1999	1		1	C T	A G
[truncated: 1,968 more rows]
